# Supplementary material for: Effects of snake fungal disease (ophidiomycosis) on the skin microbiome across two major experimental scales
Source: Conserv Biol. 2024 Nov 12;39(2):e14411. doi: 10.1111/cobi.14411 (PMC11959348; doi:10.1111/cobi.14411)
Supplement: Supplementary file 3 — Supplementary Methodology [file COBI-39-e14411-s002.xlsx]

## Sheet: percent_difference
Phylum	Class	Order	Family	Genus	negative_abundance	negative_score	low-mod_abundance	low-mod_score	severe_abundance	severe_score	negative.vs.low_mod	low_mod.vs.severe	negative.vs.severe
Deinococcota	Deinococci	Deinococcales	Deinococcaceae	Deinococcus	111393	8.00238	70698	17.8571	10218	12.267	-9.85477	5.59014	-4.26463
Proteobacteria	Gammaproteobacteria	Pseudomonadales	Pseudomonadaceae	Pseudomonas	55452	6.04883	4499	0.918933	839	0.740568	5.1299	0.178365	5.30827
Proteobacteria	Alphaproteobacteria	Rhodobacterales	Rhodobacteraceae	Paracoccus	57811	3.82429	25917	3.68421	24519	9.69434	0.140087	-6.01013	-5.87005
Proteobacteria	Alphaproteobacteria	Sphingomonadales	Sphingomonadaceae	Sphingomonas	98678	3.15913	26758	3.18739	2676	1.63318	-0.0282646	1.55421	1.52594
Actinobacteriota	Actinobacteria	Propionibacteriales	Nocardioidaceae	Nocardioides	105758	2.13694	24998	1.87092	9327	2.98698	0.266021	-1.11606	-0.850041
Actinobacteriota	Actinobacteria	Propionibacteriales	Nocardioidaceae	Aeromicrobium	40756	2.0475	3145	0.881703	876	1.07243	1.1658	-0.19073	0.975071
Proteobacteria	Gammaproteobacteria	Enterobacterales	Enterobacteriaceae	Escherichia-Shigella	22596	1.95261	1331	0.264779	631	0.368649	1.68783	-0.103871	1.58396
Actinobacteriota	Actinobacteria	Pseudonocardiales	Pseudonocardiaceae	Actinomycetospora	47449	1.87706	7112	0.993857	1295	0.804066	0.883203	0.189791	1.07299
Actinobacteriota	Actinobacteria	Micrococcales	Intrasporangiaceae	Knoellia	53493	1.78622	13454	1.34431	9104	2.44508	0.441911	-1.10077	-0.658857
Proteobacteria	Gammaproteobacteria	Enterobacterales	Enterobacteriaceae	Citrobacter	23685	1.77426	950	0.104886	309	0.280353	1.66937	-0.175467	1.4939
Proteobacteria	Alphaproteobacteria	Rhodobacterales	Rhodobacteraceae	Tabrizicola	22072	1.75068	14800	3.21687	2058	1.34497	-1.46619	1.8719	0.40571
Actinobacteriota	Actinobacteria	Propionibacteriales	Nocardioidaceae	Marmoricola	44313	1.70595	10062	1.60087	1567	0.556596	0.105077	1.04427	1.14935
Proteobacteria	Gammaproteobacteria	Xanthomonadales	Xanthomonadaceae	Stenotrophomonas	35439	1.66989	11421	2.47603	4519	2.81007	-0.806149	-0.334033	-1.14018
Bacteroidota	Bacteroidia	Sphingobacteriales	Sphingobacteriaceae	Sphingobacterium	11936	1.66612	6990	3.26138	10787	8.84587	-1.59526	-5.5845	-7.17976
Firmicutes	Bacilli	Lactobacillales	Vagococcaceae	Vagococcus	21729	1.59813	3092	0.634823	567	0.533183	0.963303	0.10164	1.06494
Firmicutes	Bacilli	Bacillales	Bacillaceae	Bacillus	16302	1.5287	2447	0.639531	530	0.551732	0.889171	0.0877983	0.976969
Proteobacteria	Gammaproteobacteria	Pseudomonadales	Moraxellaceae	Alkanindiges	29429	1.44315	7370	0.356656	4411	0.594993	1.08649	-0.238337	0.848152
Actinobacteriota	Actinobacteria	Micrococcales	Intrasporangiaceae	Pedococcus-Phycicoccus	41602	1.35517	12242	1.34525	1542	0.626458	0.00992518	0.71879	0.728715
Fusobacteriota	Fusobacteriia	Fusobacteriales	Fusobacteriaceae	Fusobacterium	10649	1.30191	2818	0.883847	3459	0.777149	0.418064	0.106699	0.524762
Firmicutes	Bacilli	Exiguobacterales	Exiguobacteraceae	Exiguobacterium	16057	1.18083	3315	0.58745	183	0.10837	0.593376	0.47908	1.07246
Patescibacteria	Saccharimonadia	Saccharimonadales	Saccharimonadaceae	TM7a	19063	1.10922	6479	0.810754	1312	0.400499	0.298469	0.410255	0.708725
Proteobacteria	Gammaproteobacteria	Xanthomonadales	Xanthomonadaceae	Thermomonas	16899	1.04482	1351	0.137558	145	0.0808331	0.907263	0.0567251	0.963988
Bacteroidota	Bacteroidia	Flavobacteriales	Weeksellaceae	Chryseobacterium	27741	1.02268	8544	1.84958	3582	2.44088	-0.826898	-0.591305	-1.4182
Actinobacteriota	Actinobacteria	Micrococcales	Micrococcaceae	Paenarthrobacter	10583	0.994183	7679	3.25652	3287	2.276	-2.26234	0.980523	-1.28182
Firmicutes	Bacilli	Staphylococcales	Staphylococcaceae	Staphylococcus	13717	0.985116	2219	0.692215	693	0.836146	0.292901	-0.143931	0.14897
Actinobacteriota	Actinobacteria	Pseudonocardiales	Pseudonocardiaceae	Pseudonocardia	34695	0.974159	6471	0.524861	1004	0.460564	0.449297	0.0642973	0.513595
Firmicutes	Bacilli	Lactobacillales	Enterococcaceae	Enterococcus	16734	0.935505	7457	1.35598	3208	1.76927	-0.42048	-0.41329	-0.83377
Actinobacteriota	Actinobacteria	Corynebacteriales	Mycobacteriaceae	Mycobacterium	38682	0.868715	5614	0.47643	1566	0.39952	0.392284	0.0769099	0.469194
Proteobacteria	Gammaproteobacteria	Pseudomonadales	Moraxellaceae	Acinetobacter	34707	0.809178	5209	0.390893	2429	1.07524	0.418285	-0.684343	-0.266058
Proteobacteria	Gammaproteobacteria	Burkholderiales	Comamonadaceae	Rubrivivax	22648	0.78948	8644	1.17249	1816	1.58685	-0.383014	-0.414355	-0.797369
Proteobacteria	Gammaproteobacteria	Xanthomonadales	Xanthomonadaceae	Lysobacter	12273	0.708011	3424	0.451752	553	0.249258	0.256259	0.202494	0.458753
Fusobacteriota	Fusobacteriia	Fusobacteriales	Fusobacteriaceae	Cetobacterium	17720	0.696668	4122	0.61543	3510	1.23509	0.0812374	-0.619659	-0.538422
Bacteroidota	Bacteroidia	Cytophagales	Hymenobacteraceae	Hymenobacter	15674	0.687538	7307	2.68986	934	1.08576	-2.00232	1.6041	-0.398226
Proteobacteria	Gammaproteobacteria	Burkholderiales	Oxalobacteraceae	Massilia	25821	0.656753	4287	0.504585	226	0.28131	0.152168	0.223275	0.375443
Proteobacteria	Gammaproteobacteria	Enterobacterales	Erwiniaceae	Izhakiella	19046	0.628261	766	0.0324566	1579	0.732228	0.595804	-0.699772	-0.103968
Proteobacteria	Gammaproteobacteria	Enterobacterales	Erwiniaceae	Erwiniaceae	9541	0.616554	239	0.0386179	166	0.104887	0.577936	-0.0662696	0.511666
Actinobacteriota	Actinobacteria	Micrococcales	Intrasporangiaceae	uncultured	15698	0.602459	5970	0.750364	502	0.172402	-0.147905	0.577963	0.430057
Actinobacteriota	Actinobacteria	Micrococcales	Micrococcaceae	Micrococcus	5060	0.596027	1957	0.667176	362	0.53854	-0.071149	0.128636	0.0574872
Bacteroidota	Bacteroidia	Cytophagales	Cytophagaceae	Siphonobacter	6726	0.56366	3905	0.812511	269	0.318597	-0.248851	0.493915	0.245063
Proteobacteria	Gammaproteobacteria	Xanthomonadales	Xanthomonadaceae	Luteimonas	6674	0.553497	769	0.102769	44	0.0251281	0.450727	0.077641	0.528368
Actinobacteriota	Actinobacteria	Micrococcales	Micrococcaceae	Pseudarthrobacter	12512	0.544299	4467	0.616752	583	0.229704	-0.0724528	0.387047	0.314594
Patescibacteria	Saccharimonadia	Saccharimonadales	Saccharimonadales	Saccharimonadales	6086	0.532025	2487	1.09764	287	0.418282	-0.565616	0.679359	0.113743
Firmicutes	Clostridia	Peptostreptococcales-Tissierellales	Peptostreptococcaceae	Romboutsia	12143	0.527825	960	0.23659	743	0.408897	0.291235	-0.172307	0.118928
Actinobacteriota	Actinobacteria	Micrococcales	Intrasporangiaceae	Tetrasphaera	19397	0.521994	6379	0.492355	1270	0.419364	0.0296391	0.0729907	0.10263
Proteobacteria	Alphaproteobacteria	Caulobacterales	Caulobacteraceae	Brevundimonas	29347	0.520751	4050	0.277122	508	0.0835111	0.243629	0.193611	0.43724
Firmicutes	Clostridia	Peptostreptococcales-Tissierellales	Peptostreptococcaceae	Clostridioides	8861	0.519262	414	0.087471	10	0.00701131	0.431791	0.0804597	0.512251
Synergistota	Synergistia	Synergistales	Synergistaceae	Jonquetella	23155	0.500562	836	0.058434	39	0.0426257	0.442128	0.0158083	0.457936
Proteobacteria	Gammaproteobacteria	Enterobacterales	Enterobacteriaceae	Kluyvera	6843	0.49289	524	0.0374491	146	0.109671	0.455441	-0.0722214	0.383219
Acidobacteriota	Blastocatellia	Blastocatellales	Blastocatellaceae	Aridibacter	8009	0.46909	1372	0.523568	62	0.0654697	-0.0544777	0.458098	0.40362
Proteobacteria	Gammaproteobacteria	Burkholderiales	Comamonadaceae	uncultured	17914	0.454296	6882	0.624492	547	0.280512	-0.170196	0.34398	0.173784
Firmicutes	Clostridia	Peptococcales	Peptococcaceae	Peptococcus	2695	0.452245	439	0.143486	52	0.110311	0.308759	0.0331749	0.341934
Actinobacteriota	Actinobacteria	Corynebacteriales	Corynebacteriaceae	Corynebacterium	9209	0.444099	3326	1.11102	1061	1.38527	-0.666921	-0.274246	-0.941166
Actinobacteriota	Actinobacteria	Corynebacteriales	Nocardiaceae	Williamsia	12853	0.402581	3637	0.213844	564	0.122124	0.188737	0.0917193	0.280456
Actinobacteriota	Thermoleophilia	Gaiellales	uncultured	uncultured	8492	0.39118	2808	0.479949	485	0.397697	-0.0887687	0.0822516	-0.00651704
Firmicutes	Bacilli	Lactobacillales	Streptococcaceae	Streptococcus	4103	0.375899	856	0.112032	44	0.0477795	0.263867	0.0642522	0.32812
Actinobacteriota	Actinobacteria	Micrococcales	Dermacoccaceae	Dermacoccaceae	46880	0.369705	841	0.057405	6637	1.19783	0.3123	-1.14042	-0.828125
Proteobacteria	Gammaproteobacteria	Burkholderiales	Alcaligenaceae	Achromobacter	5576	0.365229	4281	0.257033	334	0.500192	0.108197	-0.24316	-0.134963
Proteobacteria	Gammaproteobacteria	Burkholderiales	Comamonadaceae	Leptothrix	16171	0.36448	9423	0.941598	406	0.118933	-0.577118	0.822665	0.245547
Proteobacteria	Gammaproteobacteria	Burkholderiales	Burkholderiaceae	Limnobacter	3341	0.360325	192	0.0433148	110	0.0271163	0.31701	0.0161985	0.333209
Actinobacteriota	Thermoleophilia	Gaiellales	Gaiellaceae	Gaiella	5894	0.358154	1874	0.341777	301	0.350073	0.0163775	-0.00829569	0.0080818
Proteobacteria	Gammaproteobacteria	Pseudomonadales	Moraxellaceae	Perlucidibaca	6698	0.353674	301	0.0693949	6	0.00208616	0.284279	0.0673088	0.351587
Actinobacteriota	Actinobacteria	Micrococcales	Dermabacteraceae	Brachybacterium	12820	0.353156	2297	0.152356	1410	0.28121	0.200799	-0.128853	0.0719461
Firmicutes	Bacilli	Staphylococcales	Staphylococcaceae	Staphylococcaceae	12075	0.348197	4122	0.167268	284	0.0711557	0.180929	0.0961119	0.277041
Proteobacteria	Gammaproteobacteria	Burkholderiales	Comamonadaceae	Limnohabitans	17951	0.347243	3960	0.294175	1064	0.253034	0.0530673	0.0411411	0.0942084
Firmicutes	Bacilli	Erysipelotrichales	Erysipelotrichaceae	Erysipelothrix	6648	0.33551	7025	1.37231	70	0.344718	-1.0368	1.0276	-0.00920753
Actinobacteriota	Actinobacteria	Corynebacteriales	Nocardiaceae	Nocardiaceae	9667	0.320709	179	0.0420342	609	0.126982	0.278675	-0.0849476	0.193727
Actinobacteriota	Thermoleophilia	Solirubrobacterales	Solirubrobacteraceae	Conexibacter	9941	0.319539	1557	0.206592	398	0.233594	0.112946	-0.0270018	0.0859446
Proteobacteria	Gammaproteobacteria	Burkholderiales	Alcaligenaceae	Bordetella	10598	0.305951	1068	0.182899	37	0.0322569	0.123053	0.150642	0.273695
Proteobacteria	Gammaproteobacteria	Burkholderiales	Comamonadaceae	Curvibacter	15334	0.290831	4104	0.323659	218	0.107402	-0.032828	0.216257	0.183429
Actinobacteriota	Actinobacteria	Corynebacteriales	Dietziaceae	Dietzia	12987	0.283413	3213	0.289514	4604	1.70165	-0.00610065	-1.41214	-1.41824
Actinobacteriota	Actinobacteria	Micrococcales	Intrasporangiaceae	Intrasporangiaceae	8036	0.262896	2027	0.211337	419	0.133969	0.0515585	0.0773682	0.128927
Chloroflexi	Chloroflexia	Thermomicrobiales	JG30-KF-CM45	JG30-KF-CM45	3935	0.254517	835	0.339231	166	0.18376	-0.0847145	0.155472	0.0707572
Proteobacteria	Gammaproteobacteria	Enterobacterales	Morganellaceae	Morganella	18321	0.251345	646	0.081068	78	0.0277147	0.170277	0.0533533	0.22363
Proteobacteria	Alphaproteobacteria	Rhizobiales	Rhizobiaceae	Aliihoeflea	1709	0.250066	856	0.373377	256	0.27274	-0.123311	0.100637	-0.0226736
Actinobacteriota	Actinobacteria	Micrococcales	Intrasporangiaceae	Terrabacter	12855	0.249772	6273	0.419225	588	0.212621	-0.169453	0.206605	0.0371513
Actinobacteriota	Actinobacteria	Corynebacteriales	Nocardiaceae	Gordonia	3521	0.247265	1352	0.209527	160	0.124171	0.0377372	0.0853562	0.123093
Firmicutes	Bacilli	Lactobacillales	Streptococcaceae	Lactococcus	1607	0.246837	30	0.011902	5	0.00513101	0.234935	0.00677098	0.241706
Chloroflexi	KD4-96	KD4-96	KD4-96	KD4-96	7287	0.242608	2162	0.366777	525	0.416249	-0.12417	-0.0494716	-0.173641
Proteobacteria	Alphaproteobacteria	Rhizobiales	Beijerinckiaceae	Methylobacterium-Methylorubrum	25481	0.240582	4991	0.553927	1420	0.698977	-0.313344	-0.14505	-0.458395
Proteobacteria	Gammaproteobacteria	Pseudomonadales	Moraxellaceae	Enhydrobacter	4061	0.239303	1074	0.163878	219	0.159111	0.0754258	0.00476699	0.0801928
Proteobacteria	Gammaproteobacteria	Pseudomonadales	Cellvibrionaceae	Cellvibrio	5453	0.233706	393	0.0881501	16	0.0158642	0.145556	0.072286	0.217842
Proteobacteria	Alphaproteobacteria	Rhizobiales	Hyphomicrobiaceae	Hyphomicrobium	3474	0.233411	1336	0.147287	160	0.0373563	0.0861241	0.109931	0.196055
Proteobacteria	Gammaproteobacteria	Enterobacterales	Enterobacteriaceae	Klebsiella	13459	0.23179	548	0.024681	181	0.0619488	0.207109	-0.0372678	0.169842
Myxococcota	Myxococcia	Myxococcales	Myxococcaceae	Cystobacter	3340	0.218379	140	0.0274808	154	0.105172	0.190898	-0.0776909	0.113207
Proteobacteria	Alphaproteobacteria	Sphingomonadales	Sphingomonadaceae	Stakelama	9136	0.218091	3420	0.321804	158	0.134037	-0.103713	0.187767	0.0840541
Proteobacteria	Gammaproteobacteria	Enterobacterales	Enterobacteriaceae	Enterobacteriaceae	3009	0.21586	129	0.0214911	147	0.143587	0.194369	-0.122096	0.0722728
Patescibacteria	Saccharimonadia	Saccharimonadales	LWQ8	LWQ8	3324	0.212688	1212	0.264343	112	0.0781918	-0.0516556	0.186152	0.134496
Bacteroidota	Bacteroidia	Bacteroidales	Dysgonomonadaceae	Proteiniphilum	7109	0.210932	31	0.00363963	0	0	0.207292	0.00363963	0.210932
Proteobacteria	Gammaproteobacteria	Enterobacterales	Enterobacteriaceae	Kosakonia	1667	0.203585	58	0.0110699	40	0.0231887	0.192515	-0.0121187	0.180396
Firmicutes	Clostridia	Clostridiales	Clostridiaceae	Clostridium_sensu_stricto_1	8713	0.203437	3119	0.37314	2781	2.46506	-0.169703	-2.09192	-2.26162
Firmicutes	Bacilli	Erysipelotrichales	Erysipelotrichaceae	[Clostridium]_innocuum_group	8398	0.192897	1296	0.114989	1262	0.235687	0.0779083	-0.120698	-0.0427897
Bacteroidota	Bacteroidia	Cytophagales	Spirosomaceae	Flectobacillus	1802	0.192457	519	0.238839	20	0.0608155	-0.0463824	0.178024	0.131641
Actinobacteriota	Actinobacteria	Corynebacteriales	Nocardiaceae	Rhodococcus	7319	0.192102	3432	0.573944	672	0.220765	-0.381842	0.353179	-0.0286634
Firmicutes	Clostridia	Peptostreptococcales-Tissierellales	Peptostreptococcaceae	Paraclostridium	3104	0.191943	607	0.16867	271	0.153144	0.0232725	0.0155262	0.0387987
Proteobacteria	Gammaproteobacteria	Burkholderiales	Oxalobacteraceae	Oxalicibacterium	2709	0.186071	1176	0.267572	93	0.0998787	-0.0815008	0.167693	0.0861925
Firmicutes	Bacilli	Bacillales	Planococcaceae	Solibacillus	1561	0.183217	214	0.0673999	36	0.0482407	0.115817	0.0191592	0.134977
Bacteroidota	Bacteroidia	Cytophagales	Spirosomaceae	Arcicella	2126	0.183122	710	0.262792	19	0.0205282	-0.0796704	0.242264	0.162594
Cyanobacteria	Cyanobacteriia	Chloroplast	Chloroplast	Chloroplast	2649	0.17925	329	0.0937273	152	0.11456	0.085523	-0.0208331	0.0646899
Verrucomicrobiota	Chlamydiae	Chlamydiales	Simkaniaceae	Candidatus_Rhabdochlamydia	5428	0.176672	775	0.0578341	146	0.0801832	0.118838	-0.022349	0.096489
Acidobacteriota	Blastocatellia	Blastocatellales	Blastocatellaceae	Blastocatella	3528	0.17388	1526	0.269577	71	0.0504858	-0.0956969	0.219091	0.123394
Proteobacteria	Gammaproteobacteria	Enterobacterales	Enterobacteriaceae	Buttiauxella	1751	0.173626	95	0.0114167	681	1.50739	0.162209	-1.49597	-1.33376
Proteobacteria	Alphaproteobacteria	Rhodobacterales	Rhodobacteraceae	Rubellimicrobium	5671	0.168354	1958	0.326194	62	0.0819191	-0.15784	0.244275	0.0864354
Firmicutes	Clostridia	Peptostreptococcales-Tissierellales	Peptostreptococcaceae	Paeniclostridium	2099	0.165813	908	0.113758	268	0.147597	0.052055	-0.0338396	0.0182154
Proteobacteria	Gammaproteobacteria	Enterobacterales	Erwiniaceae	Erwinia	1515	0.161796	152	0.0310016	43	0.0448206	0.130795	-0.013819	0.116976
Proteobacteria	Gammaproteobacteria	Burkholderiales	Comamonadaceae	Xylophilus	13042	0.160549	1917	0.191526	1298	0.574514	-0.030977	-0.382988	-0.413965
Proteobacteria	Gammaproteobacteria	Burkholderiales	Comamonadaceae	Comamonas	5371	0.159388	2468	0.261995	183	0.10293	-0.102607	0.159066	0.0564585
Firmicutes	Bacilli	Bacillales	Planococcaceae	Planococcus	1829	0.155053	595	0.145826	98	0.145314	0.00922677	0.000512411	0.00973918
Cyanobacteria	Cyanobacteriia	Cyanobacteriales	Chroococcidiopsaceae	uncultured	810	0.150002	1264	0.541143	36	0.0844539	-0.391141	0.456689	0.065548
Actinobacteriota	Actinobacteria	Micrococcales	Intrasporangiaceae	Oryzihumus	2821	0.143351	416	0.0489148	187	0.0453016	0.0944359	0.00361323	0.0980492
Proteobacteria	Gammaproteobacteria	Xanthomonadales	Rhodanobacteraceae	Dokdonella	1748	0.142633	114	0.0264497	5	0.00130024	0.116183	0.0251494	0.141332
Firmicutes	Bacilli	Lactobacillales	Aerococcaceae	Aerococcus	1129	0.141907	87	0.0279846	78	0.0611808	0.113923	-0.0331962	0.0807267
Proteobacteria	Alphaproteobacteria	Sphingomonadales	Sphingomonadaceae	Novosphingobium	10547	0.141295	3057	0.200917	119	0.0310565	-0.059622	0.16986	0.110238
Proteobacteria	Alphaproteobacteria	Rhizobiales	Devosiaceae	Devosia	6600	0.132944	2009	0.31421	330	0.112993	-0.181265	0.201217	0.0199516
Bacteroidota	Bacteroidia	Bacteroidales	Bacteroidaceae	Bacteroides	5638	0.131433	2309	0.329849	377	0.0147942	-0.198416	0.315054	0.116639
Proteobacteria	Gammaproteobacteria	Burkholderiales	Comamonadaceae	Sphaerotilus	5689	0.128075	1222	0.124189	206	0.0847577	0.00388639	0.0394313	0.0433177
Proteobacteria	Gammaproteobacteria	Salinisphaerales	Solimonadaceae	Panacagrimonas	985	0.127756	124	0.0355656	7	0.00382179	0.0921908	0.0317438	0.123935
Firmicutes	Bacilli	Bacillales	Planococcaceae	Domibacillus	2127	0.127075	22	0.00429055	1	0.000547507	0.122784	0.00374304	0.126527
Bacteroidota	Bacteroidia	Cytophagales	Microscillaceae	uncultured	1611	0.126352	407	0.0929876	68	0.0660535	0.0333641	0.0269342	0.0602983
Proteobacteria	Alphaproteobacteria	Rhodobacterales	Rhodobacteraceae	Amaricoccus	2591	0.125321	221	0.03824	22	0.0270445	0.0870806	0.0111955	0.0982761
Proteobacteria	Gammaproteobacteria	Burkholderiales	Methylophilaceae	Methylophilus	1818	0.124384	184	0.0194087	4	0.00290196	0.104975	0.0165068	0.121482
Actinobacteriota	Actinobacteria	Micrococcales	Micrococcaceae	Arthrobacter	10695	0.124294	887	0.174602	735	0.1565	-0.0503077	0.0181021	-0.0322056
Actinobacteriota	Thermoleophilia	Solirubrobacterales	Solirubrobacteraceae	Patulibacter	5256	0.12316	410	0.0330239	152	0.0553728	0.0901363	-0.0223489	0.0677874
Actinobacteriota	Actinobacteria	Micrococcales	Intrasporangiaceae	Intrasporangium	5331	0.11887	409	0.0299626	75	0.0204924	0.0889073	0.00947014	0.0983774
Actinobacteriota	Thermoleophilia	Solirubrobacterales	67-14	67-14	4178	0.115832	974	0.115591	456	0.24577	0.000241304	-0.130179	-0.129938
Proteobacteria	Alphaproteobacteria	Rhizobiales	Rhizobiaceae	Aminobacter	1237	0.115027	336	0.130152	28	0.0180254	-0.0151256	0.112127	0.0970014
Actinobacteriota	Actinobacteria	Propionibacteriales	Nocardioidaceae	uncultured	2523	0.113862	710	0.149191	180	0.0824441	-0.0353292	0.0667468	0.0314175
Bacteroidota	Bacteroidia	Cytophagales	Microscillaceae	OLB12	975	0.112781	414	0.154053	80	0.144125	-0.0412715	0.00992788	-0.0313436
Actinobacteriota	Actinobacteria	Micrococcales	Micrococcaceae	Glutamicibacter	5017	0.111509	838	0.0462129	617	0.312274	0.0652958	-0.266061	-0.200766
Actinobacteriota	Actinobacteria	Propionibacteriales	Propionibacteriaceae	Cutibacterium	9846	0.107932	859	0.0325993	122	0.0311545	0.0753323	0.00144479	0.0767771
Proteobacteria	Alphaproteobacteria	Rhizobiales	Rhizobiaceae	Allorhizobium-Neorhizobium-Pararhizobium-Rhizobium	4579	0.105546	894	0.0968751	135	0.0360896	0.0086705	0.0607856	0.0694561
Proteobacteria	Gammaproteobacteria	Burkholderiales	Comamonadaceae	Inhella	4316	0.104891	3095	0.505309	88	0.0233149	-0.400418	0.481994	0.0815758
Proteobacteria	Gammaproteobacteria	Enterobacterales	Enterobacteriaceae	Pseudocitrobacter	627	0.104229	8	0.00116413	4	0.00469548	0.103065	-0.00353134	0.0995334
Firmicutes	Bacilli	Bacillales	Planococcaceae	Lysinibacillus	965	0.103587	124	0.041223	23	0.0385364	0.0623638	0.00268659	0.0650504
Proteobacteria	Gammaproteobacteria	Gammaproteobacteria_Incertae_Sedis	Unknown_Family	Acidibacter	2310	0.102774	395	0.0453008	189	0.0854599	0.0574732	-0.0401591	0.0173141
Firmicutes	Clostridia	Clostridiales	Clostridiaceae	Sarcina	4319	0.102497	438	0.118015	482	0.339771	-0.0155186	-0.221756	-0.237275
Cyanobacteria	Cyanobacteriia	Synechococcales	Cyanobiaceae	Cyanobium_PCC-6307	4009	0.0986611	2364	0.341911	644	0.1729	-0.24325	0.169011	-0.0742388
Proteobacteria	Alphaproteobacteria	Rhodobacterales	Rhodobacteraceae	Defluviimonas	5440	0.09632	69	0.0114278	27	0.0106306	0.0848922	0.000797184	0.0856894
Actinobacteriota	Actinobacteria	Micrococcales	Micrococcaceae	Renibacterium	5434	0.0954154	78	0.00926123	87	0.018253	0.0861542	-0.00899174	0.0771624
Proteobacteria	Gammaproteobacteria	Enterobacterales	Enterobacteriaceae	Enterobacter	1066	0.0947749	48	0.00774387	66	0.0617615	0.0870311	-0.0540176	0.0330134
Actinobacteriota	Thermoleophilia	Solirubrobacterales	Solirubrobacteraceae	Solirubrobacter	3349	0.0940388	644	0.0620729	336	0.104593	0.0319659	-0.0425199	-0.010554
Firmicutes	Bacilli	Bacillales	Bacillaceae	uncultured	812	0.0938323	45	0.0120417	7	0.0283491	0.0817905	-0.0163073	0.0654832
Cyanobacteria	Cyanobacteriia	Cyanobacteriales	Xenococcaceae	Pleurocapsa_PCC-7319	788	0.0937367	313	0.159607	20	0.0244292	-0.0658698	0.135177	0.0693075
Firmicutes	Clostridia	Lachnospirales	Lachnospiraceae	Epulopiscium	1868	0.0929526	693	0.106526	1161	0.525121	-0.0135735	-0.418595	-0.432168
Nitrospirota	2001-04-29	2001-04-29	2001-04-29	2001-04-29	567	0.0887074	83	0.0392899	6	0.0101833	0.0494175	0.0291065	0.0785241
Actinobacteriota	Actinobacteria	Propionibacteriales	Propionibacteriaceae	Friedmanniella	4407	0.0885185	380	0.0285913	101	0.0294938	0.0599272	-0.000902508	0.0590247
Methylomirabilota	Methylomirabilia	Methylomirabilales	Methylomirabilaceae	Sh765B-TzT-35	600	0.0883305	82	0.0283849	16	0.0364042	0.0599456	-0.00801936	0.0519263
Proteobacteria	Gammaproteobacteria	Burkholderiales	Comamonadaceae	Rhodoferax	7709	0.0883231	3802	0.213225	159	0.0471739	-0.124902	0.166051	0.0411492
Proteobacteria	Gammaproteobacteria	Burkholderiales	Chromobacteriaceae	Aquitalea	1532	0.087952	120	0.0209763	3	0.00160094	0.0669757	0.0193754	0.086351
Proteobacteria	Gammaproteobacteria	Xanthomonadales	Xanthomonadaceae	Pseudoxanthomonas	2544	0.0875038	463	0.0731637	32	0.0149515	0.0143401	0.0582122	0.0725523
Actinobacteriota	Actinobacteria	Micrococcales	Micrococcaceae	Kocuria	4219	0.0872368	944	0.0980363	680	0.154823	-0.0107995	-0.0567871	-0.0675866
Proteobacteria	Alphaproteobacteria	Rhizobiales	Rhizobiales_Incertae_Sedis	uncultured	4885	0.0868462	2092	0.201316	353	0.0747505	-0.11447	0.126566	0.0120957
Actinobacteriota	Actinobacteria	Micrococcales	Brevibacteriaceae	Brevibacterium	8760	0.0863962	631	0.0293957	325	0.0682153	0.0570005	-0.0388196	0.0181809
Actinobacteriota	Acidimicrobiia	Microtrichales	Ilumatobacteraceae	CL500-29_marine_group	2348	0.0858649	856	0.114369	89	0.0601767	-0.028504	0.0541922	0.0256882
Proteobacteria	Gammaproteobacteria	Burkholderiales	Comamonadaceae	Simplicispira	4983	0.0857918	1758	0.152681	40	0.0065612	-0.0668888	0.146119	0.0792306
Firmicutes	Bacilli	Bacillales	Planococcaceae	Chungangia	765	0.085592	141	0.0429787	36	0.0302633	0.0426134	0.0127154	0.0553288
Firmicutes	Bacilli	Paenibacillales	Paenibacillaceae	Paenibacillus	1402	0.0854385	297	0.05196	75	0.0359952	0.0334785	0.0159648	0.0494434
Actinobacteriota	Actinobacteria	Micrococcales	Micrococcaceae	Neomicrococcus	1166	0.0850309	190	0.0764624	31	0.0179736	0.00856857	0.0584888	0.0670574
Bacteroidota	Bacteroidia	Bacteroidales	Tannerellaceae	Macellibacteroides	1785	0.0841539	722	0.358941	76	0.130251	-0.274787	0.22869	-0.0460975
Proteobacteria	Alphaproteobacteria	Rhodobacterales	Rhodobacteraceae	Rhodobacter	4926	0.0822964	1392	0.146102	1594	0.207841	-0.0638055	-0.0617386	-0.125544
Proteobacteria	Gammaproteobacteria	Enterobacterales	Enterobacteriaceae	Salmonella	3275	0.0805286	200	0.0118712	67	0.115234	0.0686574	-0.103363	-0.0347053
Proteobacteria	Gammaproteobacteria	Burkholderiales	Comamonadaceae	Ideonella	6189	0.0802084	863	0.0543184	95	0.00703703	0.02589	0.0472814	0.0731713
Proteobacteria	Alphaproteobacteria	Rhizobiales	Xanthobacteraceae	Bradyrhizobium	6357	0.078645	1253	0.0965724	366	0.0776063	-0.0179274	0.018966	0.0010387
Proteobacteria	Alphaproteobacteria	Sphingomonadales	Sphingomonadaceae	Qipengyuania	3001	0.0786344	3204	0.151657	102	0.0217319	-0.0730227	0.129925	0.0569025
Actinobacteriota	Actinobacteria	Micrococcales	Dermacoccaceae	Flexivirga	7084	0.0778416	1492	0.18896	1598	0.684391	-0.111119	-0.495431	-0.606549
Bacteroidota	Bacteroidia	Chitinophagales	Chitinophagaceae	Aurantisolimonas	771	0.0771129	90	0.0359493	33	0.0583592	0.0411636	-0.0224099	0.0187536
Proteobacteria	Gammaproteobacteria	Enterobacterales	Yersiniaceae	Serratia	1101	0.0758174	76	0.0123716	48	0.02538	0.0634458	-0.0130085	0.0504373
Firmicutes	Bacilli	Bacillales	Planococcaceae	Paenisporosarcina	2105	0.0742656	181	0.0442332	16	0.0192215	0.0300324	0.0250116	0.0550441
Proteobacteria	Gammaproteobacteria	Burkholderiales	Oxalobacteraceae	Janthinobacterium	1247	0.0741975	664	0.0411897	85	0.114184	0.0330078	-0.0729947	-0.0399869
Proteobacteria	Gammaproteobacteria	Burkholderiales	Comamonadaceae	Acidovorax	3971	0.0735291	1229	0.0966121	332	0.350608	-0.023083	-0.253996	-0.277079
Proteobacteria	Gammaproteobacteria	Burkholderiales	Comamonadaceae	Comamonadaceae	4631	0.0722796	1718	0.128903	171	0.0436394	-0.0566237	0.085264	0.0286402
Proteobacteria	Alphaproteobacteria	Rhizobiales	Xanthobacteraceae	uncultured	3992	0.0700585	1284	0.0926276	297	0.101166	-0.0225691	-0.00853826	-0.0311074
Bacteroidota	Bacteroidia	Flavobacteriales	Weeksellaceae	Elizabethkingia	1054	0.0697692	691	0.179733	31	0.00245256	-0.109964	0.177281	0.0673167
Proteobacteria	Alphaproteobacteria	Rhizobiales	Beijerinckiaceae	1174-901-12	8835	0.069154	951	0.11061	396	0.258803	-0.0414557	-0.148193	-0.189649
Proteobacteria	Gammaproteobacteria	Burkholderiales	Oxalobacteraceae	Herbaspirillum	1155	0.0678214	128	0.0270245	9	0.00272658	0.0407969	0.0242979	0.0650948
Actinobacteriota	Thermoleophilia	Solirubrobacterales	Solirubrobacteraceae	uncultured	1794	0.0677799	500	0.0582454	61	0.0289238	0.00953447	0.0293216	0.0388561
Proteobacteria	Gammaproteobacteria	Xanthomonadales	Rhodanobacteraceae	Luteibacter	1935	0.0668015	204	0.0281693	23	0.0122457	0.0386322	0.0159236	0.0545558
Proteobacteria	Gammaproteobacteria	Enterobacterales	Enterobacteriaceae	Enterobacillus	5259	0.0663184	331	0.0139018	22	0.0136792	0.0524167	0.000222554	0.0526392
Myxococcota	Myxococcia	Myxococcales	Myxococcaceae	Melittangium	3678	0.0659851	155	0.0177183	39	0.0125209	0.0482668	0.00519735	0.0534642
Firmicutes	Clostridia	Peptostreptococcales-Tissierellales	Peptostreptococcaceae	Terrisporobacter	1857	0.0655322	180	0.0582653	316	0.295508	0.00726689	-0.237243	-0.229976
Myxococcota	Polyangia	Polyangiales	Sandaracinaceae	uncultured	1376	0.0650812	776	0.142799	95	0.0879259	-0.0777175	0.0548728	-0.0228447
Proteobacteria	Gammaproteobacteria	Burkholderiales	Burkholderiaceae	Ralstonia	2060	0.0629611	213	0.0283094	83	0.0253233	0.0346517	0.00298612	0.0376378
Proteobacteria	Alphaproteobacteria	Rhodobacterales	Rhodobacteraceae	uncultured	1038	0.0620566	204	0.0673261	105	0.0445919	-0.00526956	0.0227342	0.0174646
Proteobacteria	Gammaproteobacteria	Burkholderiales	SC-I-84	SC-I-84	2701	0.0615447	1146	0.0934616	244	0.0673387	-0.0319169	0.0261229	-0.00579396
Proteobacteria	Gammaproteobacteria	Enterobacterales	Yersiniaceae	Gibbsiella	591	0.0600861	3	0.000411185	7	0.00315421	0.0596749	-0.00274303	0.0569319
Proteobacteria	Gammaproteobacteria	Enterobacterales	Erwiniaceae	Siccibacter	774	0.0587696	33	0.00436284	5	0.00450771	0.0544068	-0.000144867	0.0542619
Actinobacteriota	Actinobacteria	Micrococcales	Micrococcaceae	Micrococcaceae	988	0.058741	553	0.10865	236	0.0984185	-0.0499086	0.0102312	-0.0396775
Actinobacteriota	Actinobacteria	Propionibacteriales	Propionibacteriaceae	uncultured	2154	0.0583107	724	0.0799802	663	0.238305	-0.0216694	-0.158325	-0.179994
Bacteroidota	Bacteroidia	Sphingobacteriales	env.OPS_17	env.OPS_17	708	0.0580762	301	0.0709942	7	0.0140468	-0.012918	0.0569474	0.0440294
Actinobacteriota	Actinobacteria	Kineosporiales	Kineosporiaceae	Angustibacter	1056	0.0577104	246	0.0458526	27	0.0199658	0.0118578	0.0258868	0.0377446
Firmicutes	Bacilli	Bacillales	Planococcaceae	Kurthia	586	0.057566	12	0.00342183	5	0.00433458	0.0541442	-0.000912752	0.0532314
Firmicutes	Bacilli	Bacillales	Planococcaceae	uncultured	607	0.0574002	80	0.024964	18	0.0157048	0.0324362	0.00925916	0.0416954
Proteobacteria	Gammaproteobacteria	Burkholderiales	Burkholderiaceae	Lautropia	1701	0.0571752	309	0.066704	66	0.0358324	-0.00952876	0.0308716	0.0213429
Actinobacteriota	Actinobacteria	Propionibacteriales	Nocardioidaceae	Kribbella	992	0.0549571	75	0.00846259	20	0.00624782	0.0464945	0.00221477	0.0487092
Proteobacteria	Gammaproteobacteria	Burkholderiales	Neisseriaceae	uncultured	479	0.0541892	76	0.0261416	10	0.0116922	0.0280475	0.0144494	0.042497
Proteobacteria	Gammaproteobacteria	Salinisphaerales	Solimonadaceae	uncultured	934	0.0538439	38	0.0074023	1	0.000101409	0.0464416	0.00730089	0.0537425
Myxococcota	Polyangia	Polyangiales	BIrii41	BIrii41	1580	0.0533791	251	0.0176353	41	0.0205691	0.0357438	-0.00293379	0.03281
Proteobacteria	Gammaproteobacteria	R7C24	R7C24	R7C24	1027	0.0525239	689	0.238414	19	0.0343837	-0.18589	0.20403	0.0181402
Actinobacteriota	Actinobacteria	Kineosporiales	Kineosporiaceae	Kineococcus	3782	0.0524713	558	0.0319034	145	0.0333837	0.0205679	-0.00148028	0.0190876
Proteobacteria	Gammaproteobacteria	Burkholderiales	Comamonadaceae	Polaromonas	6303	0.0523013	751	0.0415839	457	0.225133	0.0107174	-0.183549	-0.172832
Acidobacteriota	Holophagae	Holophagales	Holophagaceae	Geothrix	366	0.0520418	174	0.0768289	1	0.00229252	-0.0247871	0.0745364	0.0497493
Actinobacteriota	Actinobacteria	Propionibacteriales	Propionibacteriaceae	Microlunatus	1813	0.0514799	390	0.0540431	47	0.0275295	-0.00256319	0.0265136	0.0239505
Proteobacteria	Gammaproteobacteria	Burkholderiales	Alcaligenaceae	Verticiella	1165	0.05113	366	0.0376984	75	0.132988	0.0134316	-0.0952899	-0.0818583
Proteobacteria	Gammaproteobacteria	Xanthomonadales	Rhodanobacteraceae	Rhodanobacter	856	0.0503678	122	0.0242092	4	0.00407106	0.0261586	0.0201382	0.0462967
Proteobacteria	Alphaproteobacteria	Rhizobiales	Rhizobiaceae	Mesorhizobium	865	0.0497838	258	0.0525232	22	0.00742076	-0.00273942	0.0451024	0.042363
Synergistota	Synergistia	Synergistales	Synergistaceae	Candidatus_Tammella	1017	0.0497025	201	0.017395	2	0.00158888	0.0323074	0.0158062	0.0481136
Actinobacteriota	Actinobacteria	Frankiales	Frankiaceae	Jatrophihabitans	3234	0.0495508	436	0.0307582	78	0.0176204	0.0187927	0.0131378	0.0319304
Proteobacteria	Gammaproteobacteria	Burkholderiales	Chromobacteriaceae	Chromobacterium	717	0.0491434	234	0.0434781	13	0.00507365	0.00566526	0.0384045	0.0440698
Bacteroidota	Bacteroidia	Cytophagales	Microscillaceae	Chryseolinea	522	0.0487646	65	0.0133058	69	0.0487804	0.0354588	-0.0354746	-1.57918e-05
Firmicutes	Bacilli	Bacillales	Planococcaceae	Planomicrobium	608	0.048111	298	0.0619621	17	0.0195225	-0.0138511	0.0424396	0.0285885
Proteobacteria	Gammaproteobacteria	Methylococcales	Methylomonadaceae	Crenothrix	1689	0.0475311	671	0.0869389	76	0.0101318	-0.0394079	0.0768072	0.0373993
Actinobacteriota	Actinobacteria	Micrococcales	uncultured	uncultured	2874	0.0467567	843	0.0555924	801	0.32184	-0.00883566	-0.266248	-0.275083
Proteobacteria	Gammaproteobacteria	Enterobacterales	Hafniaceae	Edwardsiella	1412	0.0464186	1292	0.186384	352	0.118137	-0.139965	0.0682465	-0.0717186
Proteobacteria	Gammaproteobacteria	Burkholderiales	Comamonadaceae	Rhizobacter	3150	0.0458325	953	0.0816271	108	0.0303538	-0.0357946	0.0512733	0.0154787
Proteobacteria	Gammaproteobacteria	Burkholderiales	Chromobacteriaceae	Vogesella	1299	0.0454317	357	0.0353591	60	0.0179245	0.0100727	0.0174345	0.0275072
Proteobacteria	Gammaproteobacteria	Burkholderiales	Comamonadaceae	Ottowia	3494	0.0449914	1017	0.103826	102	0.011937	-0.0588343	0.0918887	0.0330543
Proteobacteria	Alphaproteobacteria	Sphingomonadales	Sphingomonadaceae	uncultured	1800	0.0447899	561	0.0664664	52	0.018482	-0.0216765	0.0479844	0.026308
Actinobacteriota	Actinobacteria	Frankiales	Acidothermaceae	Acidothermus	2460	0.044349	738	0.045277	63	0.0331122	-0.000928088	0.0121649	0.0112368
Firmicutes	Bacilli	Erysipelotrichales	Erysipelotrichaceae	Turicibacter	335	0.0436436	95	0.034789	23	0.0453633	0.00885464	-0.0105743	-0.00171971
Cyanobacteria	Cyanobacteriia	Synechococcales	Synechococcaceae	uncultured	382	0.0434984	196	0.139185	6	0.00185326	-0.0956864	0.137332	0.0416452
Proteobacteria	Gammaproteobacteria	Burkholderiales	Oxalobacteraceae	Undibacterium	612	0.043227	207	0.0509256	2	0.001843	-0.00769863	0.0490826	0.041384
Proteobacteria	Gammaproteobacteria	Xanthomonadales	Xanthomonadaceae	Xanthomonadaceae	572	0.0417588	54	0.0165872	4	0.00643485	0.0251715	0.0101524	0.0353239
Proteobacteria	Alphaproteobacteria	Rhizobiales	Methyloligellaceae	Methyloceanibacter	201	0.0416384	92	0.07347	2	0.00603889	-0.0318316	0.0674311	0.0355995
Gemmatimonadota	Gemmatimonadetes	Gemmatimonadales	Gemmatimonadaceae	uncultured	1098	0.0416245	337	0.0411836	148	0.116664	0.000440849	-0.0754801	-0.0750393
Acidobacteriota	Acidobacteriae	Acidobacteriales	Acidobacteriaceae_(Subgroup_1)	Bryocella	1817	0.0409223	173	0.0204599	128	0.0928016	0.0204624	-0.0723417	-0.0518793
Proteobacteria	Gammaproteobacteria	Burkholderiales	Comamonadaceae	Paucibacter	3794	0.040804	1168	0.0978798	86	0.0212866	-0.0570758	0.0765932	0.0195174
Proteobacteria	Gammaproteobacteria	Enterobacterales	Morganellaceae	Providencia	1032	0.0406753	66	0.00956064	28	0.0129565	0.0311147	-0.00339586	0.0277188
Actinobacteriota	Actinobacteria	Micrococcales	Intrasporangiaceae	Janibacter	1029	0.0398781	313	0.0249281	95	0.0247691	0.0149501	0.000158937	0.015109
Firmicutes	Bacilli	Bacillales	Bacillaceae	Terribacillus	349	0.0397919	12	0.0025633	3	0.00109041	0.0372286	0.00147289	0.0387015
Bacteroidota	Bacteroidia	Cytophagales	Microscillaceae	Ohtaekwangia	192	0.0397319	82	0.0561612	4	0.00696788	-0.0164293	0.0491934	0.0327641
Proteobacteria	Alphaproteobacteria	Sphingomonadales	Sphingomonadaceae	Ellin6055	1429	0.0393839	312	0.0267006	35	0.0236322	0.0126833	0.00306839	0.0157517
Proteobacteria	Gammaproteobacteria	Enterobacterales	Yersiniaceae	Yersinia	966	0.0390723	67	0.00544761	18	0.0100716	0.0336247	-0.00462403	0.0290007
Acidobacteriota	Blastocatellia	Blastocatellales	Blastocatellaceae	JGI_0001001-H03	716	0.0388506	117	0.0160306	16	0.00956489	0.02282	0.00646572	0.0292857
Actinobacteriota	Actinobacteria	Propionibacteriales	Propionibacteriaceae	Marinilutecoccus	1308	0.0388009	1183	0.0710863	1013	0.310076	-0.0322854	-0.238989	-0.271275
Proteobacteria	Gammaproteobacteria	Burkholderiales	Comamonadaceae	Variovorax	2896	0.0383762	462	0.019951	181	0.0343839	0.0184252	-0.0144329	0.00399227
Proteobacteria	Alphaproteobacteria	Caulobacterales	Caulobacteraceae	Caulobacter	2563	0.0382595	365	0.0295277	114	0.0185647	0.00873186	0.0109629	0.0196948
Proteobacteria	Gammaproteobacteria	Enterobacterales	Erwiniaceae	Pantoea	475	0.0381179	13	0.00148733	15	0.00990151	0.0366306	-0.00841419	0.0282164
Proteobacteria	Alphaproteobacteria	Rhizobiales	Xanthobacteraceae	Rhodoplanes	1969	0.0378303	721	0.0462521	83	0.0240495	-0.00842185	0.0222026	0.0137808
Proteobacteria	Alphaproteobacteria	Acetobacterales	Acetobacteraceae	Roseomonas	2499	0.0378093	703	0.0766866	323	0.221349	-0.0388773	-0.144662	-0.18354
Firmicutes	Bacilli	Bacillales	Bacillaceae	Fictibacillus	449	0.0377442	51	0.012557	14	0.0199229	0.0251872	-0.00736582	0.0178214
Cyanobacteria	Cyanobacteriia	Cyanobacteriales	Nostocaceae	Scytonema_UTEX_2349	349	0.0377332	289	0.0761945	6	0.0144071	-0.0384613	0.0617874	0.0233261
Acidobacteriota	Vicinamibacteria	Vicinamibacterales	Vicinamibacteraceae	Vicinamibacteraceae	1496	0.0369344	511	0.0494348	143	0.0511174	-0.0125003	-0.00168261	-0.014183
Proteobacteria	Gammaproteobacteria	Burkholderiales	Burkholderiaceae	Polynucleobacter	582	0.0367118	89	0.0177206	20	0.00562562	0.0189912	0.012095	0.0310862
Actinobacteriota	Coriobacteriia	Coriobacteriales	Eggerthellaceae	Gordonibacter	1114	0.0366481	82	0.0239982	35	0.0325464	0.0126498	-0.0085482	0.00410161
Proteobacteria	Alphaproteobacteria	Rhizobiales	Rhizobiales_Incertae_Sedis	Phreatobacter	3867	0.0366319	323	0.0310561	97	0.0150861	0.00557579	0.01597	0.0215458
Bacteroidota	Bacteroidia	Flavobacteriales	Weeksellaceae	Empedobacter	1726	0.0366302	230	0.0297227	21	0.00246038	0.00690747	0.0272623	0.0341698
Myxococcota	Polyangia	Haliangiales	Haliangiaceae	Haliangium	1209	0.0362834	244	0.0204461	34	0.00860492	0.0158373	0.0118412	0.0276785
Actinobacteriota	Actinobacteria	Micrococcales	Intrasporangiaceae	Arsenicicoccus	3218	0.0361496	1257	0.0757152	3658	0.95282	-0.0395656	-0.877105	-0.916671
Proteobacteria	Alphaproteobacteria	Rhizobiales	Xanthobacteraceae	Rhodopseudomonas	2546	0.0355076	576	0.0427455	78	0.0345266	-0.00723791	0.00821887	0.000980956
Bacteroidota	Bacteroidia	Bacteroidales	Bacteroidetes_vadinHA17	Bacteroidetes_vadinHA17	1296	0.034856	405	0.0257154	50	0.0216334	0.00914058	0.00408199	0.0132226
Cyanobacteria	Cyanobacteriia	Leptolyngbyales	Leptolyngbyaceae	Chamaesiphon_PCC-7430	289	0.0347365	197	0.085728	1	0.00122737	-0.0509914	0.0845006	0.0335092
Proteobacteria	Gammaproteobacteria	Burkholderiales	Burkholderiaceae	Burkholderia-Caballeronia-Paraburkholderia	2081	0.0343626	446	0.0388925	194	0.0518714	-0.00452984	-0.0129789	-0.0175088
Proteobacteria	Gammaproteobacteria	Burkholderiales	Comamonadaceae	Xenophilus	2771	0.0342926	276	0.0165099	30	0.00786123	0.0177828	0.00864864	0.0264314
Verrucomicrobiota	Verrucomicrobiae	Methylacidiphilales	Methylacidiphilaceae	uncultured	707	0.0341439	352	0.056943	34	0.0165551	-0.0227991	0.0403879	0.0175888
Bacteroidota	Bacteroidia	Chitinophagales	Chitinophagaceae	Cnuella	1297	0.0333793	144	0.00505654	5	0.00200987	0.0283228	0.00304667	0.0313694
Bacteroidota	Bacteroidia	Flavobacteriales	Flavobacteriaceae	Flavobacterium	2198	0.0333695	409	0.0268101	115	0.0361489	0.00655939	-0.00933881	-0.00277942
Abditibacteriota	Abditibacteria	Abditibacteriales	Abditibacteriaceae	Abditibacterium	1119	0.0331163	124	0.0107277	26	0.0198134	0.0223887	-0.00908569	0.013303
Proteobacteria	Gammaproteobacteria	Methylococcales	Methylomonadaceae	pLW-20	677	0.0329973	218	0.0472992	0	0	-0.0143019	0.0472992	0.0329973
Proteobacteria	Gammaproteobacteria	Pseudomonadales	Moraxellaceae	uncultured	582	0.0328112	317	0.0221589	129	0.0197567	0.0106523	0.00240224	0.0130545
Proteobacteria	Gammaproteobacteria	Burkholderiales	Comamonadaceae	Mitsuaria	2007	0.0323013	664	0.0832701	294	0.0321287	-0.0509688	0.0511414	0.00017262
Proteobacteria	Gammaproteobacteria	Burkholderiales	Comamonadaceae	Delftia	1863	0.032217	1359	0.0453717	183	0.0298511	-0.0131548	0.0155206	0.00236581
Proteobacteria	Gammaproteobacteria	Burkholderiales	Comamonadaceae	Alicycliphilus	2765	0.032102	698	0.0453061	63	0.0105428	-0.0132042	0.0347633	0.0215591
Proteobacteria	Gammaproteobacteria	Burkholderiales	Oxalobacteraceae	Noviherbaspirillum	1252	0.0315981	765	0.0568221	16	0.00621731	-0.025224	0.0506048	0.0253808
Myxococcota	Polyangia	Polyangiales	Polyangiaceae	Aetherobacter	694	0.0314386	101	0.0134838	26	0.0209586	0.0179548	-0.00747484	0.01048
Cyanobacteria	Cyanobacteriia	Leptolyngbyales	Leptolyngbyaceae	Leptolyngbyaceae	125	0.0313553	146	0.117804	18	0.0504464	-0.0864482	0.0673571	-0.0190911
Proteobacteria	Alphaproteobacteria	Rhizobiales	Rhizobiaceae	uncultured	363	0.0309982	130	0.0448544	34	0.0389084	-0.0138562	0.00594603	-0.00791021
Proteobacteria	Gammaproteobacteria	Xanthomonadales	Rhodanobacteraceae	Ahniella	478	0.030407	69	0.0159307	67	0.0542002	0.0144763	-0.0382696	-0.0237932
Actinobacteriota	Actinobacteria	Streptomycetales	Streptomycetaceae	Streptomyces	2403	0.0303531	384	0.0169466	51	0.00960508	0.0134065	0.0073415	0.020748
Acidobacteriota	Acidobacteriae	Acidobacteriales	Acidobacteriaceae_(Subgroup_1)	Granulicella	2065	0.0300588	251	0.025145	72	0.0373111	0.00491375	-0.0121661	-0.0072523
Proteobacteria	Gammaproteobacteria	Pseudomonadales	Moraxellaceae	Moraxella	493	0.0295567	142	0.0129776	3	0.00138066	0.0165791	0.0115969	0.028176
Proteobacteria	Gammaproteobacteria	Burkholderiales	Comamonadaceae	Candidatus_Symbiobacter	1584	0.0294102	639	0.049103	82	0.0139221	-0.0196928	0.0351809	0.0154881
Proteobacteria	Gammaproteobacteria	Burkholderiales	Comamonadaceae	Piscinibacter	2801	0.0291417	402	0.0178321	101	0.0307285	0.0113097	-0.0128964	-0.00158676
Proteobacteria	Alphaproteobacteria	Sphingomonadales	Sphingomonadaceae	MN_122.2a	1283	0.0290047	206	0.0179843	17	0.0188976	0.0110205	-0.000913389	0.0101071
Firmicutes	Bacilli	Lactobacillales	Lactobacillaceae	Lactobacillus	202	0.0287565	9	0.00198328	6	0.00714706	0.0267732	-0.00516378	0.0216094
Proteobacteria	Alphaproteobacteria	Caulobacterales	Caulobacteraceae	uncultured	2273	0.02866	453	0.0282327	104	0.0372272	0.000427325	-0.00899453	-0.0085672
Proteobacteria	Gammaproteobacteria	Burkholderiales	Nitrosomonadaceae	mle1-7	800	0.0285897	172	0.0171693	12	0.00798826	0.0114204	0.00918104	0.0206014
Actinobacteriota	Actinobacteria	Corynebacteriales	Corynebacteriaceae	Corynebacteriaceae	1816	0.0285147	118	0.00546337	19	0.00702199	0.0230513	-0.00155862	0.0214927
Bacteroidota	Bacteroidia	Cytophagales	Spirosomaceae	Spirosoma	1329	0.028366	383	0.0316538	33	0.00956944	-0.00328781	0.0220843	0.0187965
Acidobacteriota	Vicinamibacteria	Vicinamibacterales	uncultured	uncultured	1381	0.028333	430	0.0405188	135	0.0281388	-0.0121858	0.0123799	0.000194136
Myxococcota	Myxococcia	Myxococcales	Myxococcaceae	P3OB-42	591	0.0282577	51	0.00856501	9	0.0030344	0.0196927	0.00553061	0.0252233
Firmicutes	Clostridia	Christensenellales	Christensenellaceae	Christensenellaceae_R-7_group	255	0.0282564	15	0.00325561	0	0	0.0250008	0.00325561	0.0282564
Firmicutes	Bacilli	Bacillales	Planococcaceae	Chryseomicrobium	448	0.0281992	28	0.0163283	27	0.0309913	0.0118709	-0.0146631	-0.00279211
Actinobacteriota	Actinobacteria	Micrococcales	Intrasporangiaceae	Ornithinibacter	453	0.0281796	191	0.0245849	189	0.0684505	0.00359477	-0.0438656	-0.0402708
Proteobacteria	Alphaproteobacteria	Caulobacterales	Hyphomonadaceae	Hirschia	763	0.028156	174	0.00829707	13	0.00232381	0.0198589	0.00597326	0.0258322
Proteobacteria	Alphaproteobacteria	Rhizobiales	Devosiaceae	Pelagibacterium	86	0.0279454	237	0.334601	18	0.0778317	-0.306655	0.256769	-0.0498863
Actinobacteriota	Actinobacteria	Micrococcales	Micrococcaceae	Paeniglutamicibacter	1464	0.0278973	253	0.0123433	27	0.00547938	0.0155541	0.00686389	0.0224179
Proteobacteria	Gammaproteobacteria	Steroidobacterales	Steroidobacteraceae	uncultured	1524	0.0276266	556	0.0494222	202	0.0278201	-0.0217956	0.0216021	-0.000193462
Gemmatimonadota	Gemmatimonadetes	Gemmatimonadales	Gemmatimonadaceae	Gemmatimonas	1310	0.0272537	251	0.0200883	109	0.0334191	0.0071653	-0.0133308	-0.00616546
Armatimonadota	Armatimonadia	Armatimonadales	Armatimonadales	Armatimonadales	969	0.0271693	125	0.0133389	19	0.00785179	0.0138305	0.00548706	0.0193175
Proteobacteria	Gammaproteobacteria	Xanthomonadales	Rhodanobacteraceae	uncultured	575	0.0269413	46	0.0115374	15	0.00991417	0.015404	0.00162322	0.0170272
Proteobacteria	Gammaproteobacteria	Burkholderiales	Comamonadaceae	Ramlibacter	2166	0.0268397	469	0.0276532	101	0.0353598	-0.000813501	-0.00770658	-0.00852008
Proteobacteria	Gammaproteobacteria	Burkholderiales	Comamonadaceae	Hydrogenophaga	3038	0.0264572	851	0.0461029	258	0.0462482	-0.0196456	-0.000145319	-0.0197909
Proteobacteria	Gammaproteobacteria	Burkholderiales	Neisseriaceae	Stenoxybacter	341	0.0260969	12	0.00544971	0	0	0.0206472	0.00544971	0.0260969
Proteobacteria	Alphaproteobacteria	Acetobacterales	Acetobacteraceae	uncultured	1584	0.025972	399	0.0378795	94	0.0761698	-0.0119075	-0.0382903	-0.0501978
Proteobacteria	Alphaproteobacteria	Sphingomonadales	Sphingomonadaceae	Rhizorhapis	1484	0.0258072	696	0.0572717	80	0.0139032	-0.0314645	0.0433685	0.011904
Proteobacteria	Gammaproteobacteria	Enterobacterales	Aeromonadaceae	Aeromonas	1389	0.025754	89	0.00870049	56	0.0187166	0.0170535	-0.0100161	0.00703746
Acidobacteriota	Acidobacteriae	Acidobacteriales	Acidobacteriaceae_(Subgroup_1)	Terriglobus	2067	0.0256252	226	0.0157633	107	0.0704415	0.00986182	-0.0546782	-0.0448163
Planctomycetota	Planctomycetes	Pirellulales	Pirellulaceae	uncultured	1231	0.025351	329	0.0256131	145	0.0365896	-0.000262092	-0.0109765	-0.0112386
Proteobacteria	Gammaproteobacteria	WD260	WD260	WD260	517	0.0249662	161	0.0193662	0	0	0.0056	0.0193662	0.0249662
Proteobacteria	Gammaproteobacteria	Burkholderiales	Nitrosomonadaceae	Ellin6067	1342	0.0248394	391	0.0353355	37	0.00870343	-0.0104961	0.0266321	0.016136
Bacteroidota	Bacteroidia	Chitinophagales	Chitinophagaceae	Ferruginibacter	1780	0.0248017	520	0.0290319	49	0.0242124	-0.00423014	0.00481945	0.000589304
Proteobacteria	Alphaproteobacteria	Sphingomonadales	Sphingomonadaceae	Hephaestia	922	0.0247712	141	0.016171	23	0.015733	0.00860021	0.000437971	0.00903818
Proteobacteria	Gammaproteobacteria	Enterobacterales	Morganellaceae	Proteus	851	0.0243181	49	0.00346462	9	0.00762575	0.0208535	-0.00416113	0.0166923
Bdellovibrionota	Bdellovibrionia	Bdellovibrionales	Bdellovibrionaceae	Bdellovibrio	546	0.0241224	115	0.015608	15	0.00556834	0.00851435	0.0100397	0.018554
Proteobacteria	Gammaproteobacteria	Xanthomonadales	Rhodanobacteraceae	Dyella	845	0.0236383	51	0.00490765	3	0.00176179	0.0187306	0.00314585	0.0218765
Proteobacteria	Alphaproteobacteria	Rhizobiales	Hyphomicrobiaceae	Pedomicrobium	962	0.0236219	340	0.0338149	72	0.0208128	-0.0101931	0.0130021	0.00280907
Firmicutes	Bacilli	Bacillales	Bacillaceae	Bacillaceae	254	0.0235682	63	0.0283728	43	0.0502526	-0.00480459	-0.0218797	-0.0266843
Proteobacteria	Gammaproteobacteria	Diplorickettsiales	Diplorickettsiaceae	uncultured	350	0.0234142	48	0.00554861	2	0.000995993	0.0178656	0.00455262	0.0224182
Verrucomicrobiota	Verrucomicrobiae	Verrucomicrobiales	Rubritaleaceae	Luteolibacter	1849	0.0231395	130	0.00519417	161	0.0311949	0.0179453	-0.0260008	-0.00805544
Proteobacteria	Alphaproteobacteria	Sphingomonadales	Sphingomonadaceae	Altererythrobacter	1328	0.0230756	199	0.0124993	62	0.00850488	0.0105763	0.00399441	0.0145707
Firmicutes	Negativicutes	Veillonellales-Selenomonadales	Sporomusaceae	Sporomusa	315	0.0229962	69	0.0115451	5	0.00549492	0.0114511	0.00605021	0.0175013
Cyanobacteria	Cyanobacteriia	Cyanobacteriales	Nostocaceae	Calothrix_PCC-6303	111	0.0225696	66	0.0413359	0	0	-0.0187663	0.0413359	0.0225696
Proteobacteria	Gammaproteobacteria	Burkholderiales	Neisseriaceae	Neisseria	446	0.0225346	53	0.00919417	2	0.000274829	0.0133405	0.00891934	0.0222598
Bacteroidota	Bacteroidia	Flavobacteriales	Weeksellaceae	Cloacibacterium	463	0.0224981	18	0.00333476	16	0.00691495	0.0191633	-0.00358019	0.0155831
Cyanobacteria	Cyanobacteriia	SepB-3	SepB-3	SepB-3	126	0.0222812	121	0.0597976	2	0.00254279	-0.0375164	0.0572549	0.0197384
Firmicutes	Bacilli	Staphylococcales	Gemellaceae	Gemella	185	0.0222761	53	0.0144069	2	0.000857584	0.00786923	0.0135493	0.0214186
Verrucomicrobiota	Verrucomicrobiae	Pedosphaerales	Pedosphaeraceae	ADurb.Bin063-1	917	0.0222171	257	0.0222449	25	0.00477078	-2.77855e-05	0.0174741	0.0174464
Proteobacteria	Gammaproteobacteria	Burkholderiales	Sutterellaceae	uncultured	841	0.0221224	503	0.0418249	111	0.0409145	-0.0197026	0.000910404	-0.0187922
Proteobacteria	Alphaproteobacteria	Rhizobiales	Xanthobacteraceae	Afipia	1418	0.0219385	497	0.0418218	27	0.0045196	-0.0198833	0.0373022	0.0174189
Proteobacteria	Gammaproteobacteria	Burkholderiales	Sutterellaceae	AAP99	605	0.0218619	256	0.0308902	52	0.01416	-0.00902827	0.0167301	0.00770187
Proteobacteria	Alphaproteobacteria	Rhodobacterales	Rhodobacteraceae	Pseudorhodobacter	825	0.0216348	309	0.0219647	47	0.0103927	-0.000329914	0.011572	0.011242
Firmicutes	Clostridia	Clostridiales	Clostridiaceae	Clostridium_sensu_stricto_4	3082	0.0216178	227	0.0137904	50	0.0919692	0.00782741	-0.0781788	-0.0703514
Firmicutes	Negativicutes	Veillonellales-Selenomonadales	Veillonellaceae	Veillonella	378	0.0215732	92	0.0129541	2	0.00278819	0.00861916	0.0101659	0.0187851
Proteobacteria	Alphaproteobacteria	Sphingomonadales	Sphingomonadaceae	Sphingoaurantiacus	1097	0.0208622	159	0.0145183	19	0.0159023	0.00634391	-0.00138401	0.0049599
Proteobacteria	Gammaproteobacteria	Enterobacterales	Erwiniaceae	Incertae_Sedis	260	0.0208437	3	0.000573798	44	0.0414103	0.0202699	-0.0408365	-0.0205666
Proteobacteria	Gammaproteobacteria	Burkholderiales	Comamonadaceae	Caenimonas	1819	0.020764	348	0.0167544	36	0.0160742	0.00400952	0.000680243	0.00468976
Proteobacteria	Alphaproteobacteria	Rhizobiales	Methyloligellaceae	uncultured	186	0.0207118	38	0.0197345	6	0.00879608	0.000977302	0.0109384	0.0119157
Acidobacteriota	Blastocatellia	Blastocatellales	Blastocatellaceae	Blastocatellaceae	710	0.0206113	117	0.00726263	12	0.00613518	0.0133487	0.00112745	0.0144761
Chloroflexi	Chloroflexia	Chloroflexales	Roseiflexaceae	uncultured	520	0.0205004	128	0.0194373	22	0.00877563	0.00106306	0.0106617	0.0117248
Actinobacteriota	Actinobacteria	Corynebacteriales	Nocardiaceae	Nocardia	1405	0.0204757	36	0.00464755	17	0.00962722	0.0158282	-0.00497967	0.0108485
Proteobacteria	Alphaproteobacteria	Rhodobacterales	Rhodobacteraceae	Gemmobacter	1426	0.0204143	314	0.0253276	143	0.0237255	-0.00491333	0.00160213	-0.0033112
Chloroflexi	AD3	AD3	AD3	AD3	206	0.0203085	72	0.0215188	18	0.0340692	-0.00121025	-0.0125505	-0.0137607
Firmicutes	Bacilli	Bacillales	Planococcaceae	Planococcaceae	232	0.0202398	39	0.0120278	4	0.00335412	0.00821204	0.00867369	0.0168857
Proteobacteria	Gammaproteobacteria	Burkholderiales	Comamonadaceae	Aquabacterium	1143	0.020149	203	0.0162634	32	0.0103187	0.00388554	0.00594478	0.00983031
Myxococcota	Myxococcia	Myxococcales	Myxococcaceae	Stigmatella	250	0.0201072	2	0.000464586	4	0.00821438	0.0196426	-0.00774979	0.0118928
Chloroflexi	Anaerolineae	Caldilineales	Caldilineaceae	uncultured	900	0.0201015	227	0.0226367	50	0.0132342	-0.00253523	0.00940245	0.00686722
Bacteroidota	Bacteroidia	Sphingobacteriales	Sphingobacteriaceae	Pedobacter	1696	0.0200322	99	0.00765215	45	0.00604809	0.01238	0.00160406	0.0139841
Actinobacteriota	Actinobacteria	Micromonosporales	Micromonosporaceae	Actinoplanes	1458	0.01995	320	0.0261694	89	0.0163948	-0.00621938	0.00977467	0.00355528
Myxococcota	Polyangia	Polyangiales	Phaselicystidaceae	Phaselicystis	648	0.0196484	140	0.0143409	29	0.00743494	0.00530752	0.00690597	0.0122135
Actinobacteriota	Actinobacteria	Micrococcales	Dermacoccaceae	Luteipulveratus	866	0.0196408	258	0.0831056	402	0.100033	-0.0634649	-0.0169273	-0.0803921
Proteobacteria	Gammaproteobacteria	Salinisphaerales	Solimonadaceae	Nevskia	890	0.0196314	95	0.00878528	3	0.00093904	0.0108461	0.00784624	0.0186923
Acidobacteriota	Acidobacteriae	Bryobacterales	Bryobacteraceae	Bryobacter	901	0.0195681	162	0.0150217	49	0.0146306	0.00454633	0.000391093	0.00493742
Firmicutes	Bacilli	Lactobacillales	Lactobacillaceae	Leuconostoc	75	0.0195561	6	0.00475786	0	0	0.0147982	0.00475786	0.0195561
Proteobacteria	Gammaproteobacteria	JG36-TzT-191	JG36-TzT-191	JG36-TzT-191	379	0.0194727	77	0.013375	10	0.00882968	0.0060977	0.00454527	0.010643
Proteobacteria	Alphaproteobacteria	Rhizobiales	Beijerinckiaceae	alphaI_cluster	1024	0.0194083	1461	0.209084	80	0.0108458	-0.189676	0.198238	0.00856257
Proteobacteria	Gammaproteobacteria	Burkholderiales	Comamonadaceae	Pseudorhodoferax	1756	0.0193572	148	0.00679344	10	0.00367325	0.0125637	0.00312018	0.0156839
Myxococcota	Myxococcia	Myxococcales	Anaeromyxobacteraceae	Anaeromyxobacter	585	0.0185788	211	0.016017	12	0.00392358	0.00256186	0.0120934	0.0146552
Cyanobacteria	Cyanobacteriia	Cyanobacteriales	Nostocaceae	Tolypothrix	141	0.0185536	32	0.0093323	2	0.00346553	0.0092213	0.00586677	0.0150881
Proteobacteria	Gammaproteobacteria	Xanthomonadales	Xanthomonadaceae	Xanthomonas	551	0.0184337	73	0.00932703	23	0.0201414	0.00910669	-0.0108144	-0.00170772
Acidobacteriota	Blastocatellia	Blastocatellales	Blastocatellaceae	uncultured	374	0.0184097	23	0.00328638	17	0.00857751	0.0151233	-0.00529114	0.00983216
Proteobacteria	Alphaproteobacteria	Sphingomonadales	Sphingomonadaceae	Sphingomonadaceae	930	0.0180613	438	0.0312726	459	0.0475119	-0.0132113	-0.0162393	-0.0294505
Bacteroidota	Bacteroidia	Sphingobacteriales	Sphingobacteriaceae	Mucilaginibacter	656	0.0180334	95	0.00785458	36	0.0182271	0.0101788	-0.0103725	-0.000193709
Myxococcota	Myxococcia	Myxococcales	Myxococcaceae	Corallococcus	313	0.0177901	26	0.00563414	19	0.0120109	0.0121559	-0.00637673	0.00577921
Bacteroidota	Bacteroidia	Sphingobacteriales	Lentimicrobiaceae	Lentimicrobiaceae	378	0.0176697	108	0.0115386	71	0.0274649	0.00613111	-0.0159264	-0.00979524
Bacteroidota	Bacteroidia	Chitinophagales	Chitinophagaceae	uncultured	842	0.0173762	205	0.0120523	31	0.00599793	0.00532395	0.00605436	0.0113783
Actinobacteriota	Actinobacteria	Micrococcales	Intrasporangiaceae	Lapillicoccus	586	0.01728	246	0.0178936	61	0.0165253	-0.000613573	0.00136836	0.000754786
Cyanobacteria	Cyanobacteriia	Cyanobacteriales	Nostocaceae	Nostoc_PCC-73102	273	0.0169457	17	0.00394858	8	0.00604577	0.0129971	-0.00209719	0.0108999
Nitrospirota	Thermodesulfovibrionia	uncultured	uncultured	uncultured	246	0.0169047	38	0.00722588	5	0.003957	0.00967877	0.00326889	0.0129477
Actinobacteriota	Actinobacteria	Actinobacteria	Actinobacteria	Actinobacteria	604	0.0166918	138	0.0146053	92	0.0419652	0.00208653	-0.02736	-0.0252734
Acidobacteriota	Holophagae	Holophagales	Holophagaceae	uncultured	245	0.0165489	59	0.0186463	2	0.000771215	-0.00209742	0.0178751	0.0157777
Actinobacteriota	Acidimicrobiia	IMCC26256	IMCC26256	IMCC26256	1116	0.0165178	263	0.0155422	51	0.0137659	0.000975608	0.00177625	0.00275186
Proteobacteria	Gammaproteobacteria	Enterobacterales	Pasteurellaceae	Haemophilus	417	0.0164605	63	0.00768624	11	0.00486814	0.0087743	0.0028181	0.0115924
Chloroflexi	Ktedonobacteria	Ktedonobacterales	Ktedonobacteraceae	HSB_OF53-F07	265	0.0162998	115	0.0257399	13	0.0317672	-0.00944015	-0.00602727	-0.0154674
Acidobacteriota	Acidobacteriae	Acidobacteriales	Acidobacteriaceae_(Subgroup_1)	Edaphobacter	860	0.0162522	96	0.00977772	76	0.0560426	0.00647444	-0.0462649	-0.0397904
Bacteroidota	Bacteroidia	Chitinophagales	Chitinophagaceae	Flavisolibacter	892	0.0162173	358	0.0240058	17	0.00931845	-0.00778852	0.0146874	0.00689884
Proteobacteria	Alphaproteobacteria	Sphingomonadales	Sphingomonadaceae	Sphingopyxis	1093	0.0160873	135	0.00685324	15	0.00225908	0.00923411	0.00459415	0.0138283
Proteobacteria	Gammaproteobacteria	Burkholderiales	Rhodocyclaceae	uncultured	620	0.0160836	169	0.016596	38	0.0174743	-0.000512431	-0.00087823	-0.00139066
Proteobacteria	Gammaproteobacteria	Burkholderiales	Rhodocyclaceae	Dechloromonas	1030	0.0159427	164	0.0131618	49	0.00884241	0.00278095	0.00431938	0.00710033
Proteobacteria	Gammaproteobacteria	Salinisphaerales	Solimonadaceae	Hydrocarboniphaga	163	0.0158269	12	0.00380614	0	0	0.0120208	0.00380614	0.0158269
Proteobacteria	Alphaproteobacteria	Sphingomonadales	Sphingomonadaceae	Sphingobium	1006	0.0156803	204	0.0168548	28	0.00477655	-0.0011745	0.0120783	0.0109038
Actinobacteriota	Acidimicrobiia	Microtrichales	Ilumatobacteraceae	uncultured	916	0.0152013	200	0.0187587	46	0.00950555	-0.00355739	0.00925317	0.00569577
Proteobacteria	Gammaproteobacteria	Xanthomonadales	Rhodanobacteraceae	Rudaea	202	0.0151439	66	0.0192148	2	0.0027206	-0.00407091	0.0164942	0.0124233
Bacteroidota	Bacteroidia	Cytophagales	Spirosomaceae	uncultured	481	0.0148977	29	0.00136512	1	7.52101e-05	0.0135326	0.00128991	0.0148225
Actinobacteriota	Actinobacteria	Corynebacteriales	Tsukamurellaceae	Tsukamurella	891	0.0147859	81	0.0036838	82	0.0125629	0.0111021	-0.00887912	0.002223
Bdellovibrionota	Oligoflexia	0319-6G20	0319-6G20	0319-6G20	410	0.0147807	87	0.0116116	7	0.00322727	0.00316911	0.00838435	0.0115535
Verrucomicrobiota	Verrucomicrobiae	Chthoniobacterales	Chthoniobacteraceae	Chthoniobacter	777	0.0147019	194	0.0150598	51	0.0141211	-0.00035799	0.000938727	0.000580737
Proteobacteria	Gammaproteobacteria	Enterobacterales	uncultured	uncultured	205	0.0146764	21	0.00335913	11	0.00829793	0.0113173	-0.0049388	0.00637851
Bacteroidota	Bacteroidia	Sphingobacteriales	NS11-12_marine_group	NS11-12_marine_group	259	0.0145386	53	0.00876332	9	0.00313696	0.00577528	0.00562636	0.0114016
Proteobacteria	Alphaproteobacteria	Rhizobiales	Beijerinckiaceae	FukuN57	334	0.0144923	146	0.0185725	17	0.0034331	-0.00408024	0.0151394	0.0110592
Acidobacteriota	Blastocatellia	Blastocatellales	Blastocatellaceae	OLB17	294	0.0144328	92	0.0410028	3	0.000927962	-0.02657	0.0400748	0.0135049
Myxococcota	bacteriap25	bacteriap25	bacteriap25	bacteriap25	452	0.0143434	178	0.014989	26	0.0267212	-0.00064561	-0.0117322	-0.0123778
Proteobacteria	Gammaproteobacteria	Xanthomonadales	Rhodanobacteraceae	Frateuria	243	0.0143119	22	0.00267908	1	0.000412502	0.0116328	0.00226658	0.0138994
Firmicutes	Bacilli	Staphylococcales	Staphylococcaceae	Macrococcus	331	0.0142997	89	0.0125705	29	0.0105026	0.00172919	0.00206787	0.00379706
Actinobacteriota	Actinobacteria	Frankiales	Sporichthyaceae	Longivirga	854	0.0142976	419	0.0442848	56	0.0115605	-0.0299872	0.0327242	0.00273705
Proteobacteria	Gammaproteobacteria	Enterobacterales	Budviciaceae	Pragia	830	0.0142562	65	0.00757554	6	0.00142019	0.0066807	0.00615535	0.012836
Proteobacteria	Alphaproteobacteria	Reyranellales	Reyranellaceae	Reyranella	541	0.0141312	115	0.0102696	20	0.00420089	0.00386156	0.00606871	0.00993027
Proteobacteria	Alphaproteobacteria	Rhizobiales	Beijerinckiaceae	Methylocystis	1284	0.0141147	1496	0.138158	118	0.0141183	-0.124043	0.12404	-3.57792e-06
Myxococcota	Polyangia	Polyangiales	Polyangiaceae	uncultured	695	0.0140306	130	0.00658327	13	0.0031869	0.00744735	0.00339637	0.0108437
Proteobacteria	Gammaproteobacteria	Burkholderiales	Comamonadaceae	Rivibacter	647	0.0140114	182	0.0187803	9	0.00173825	-0.00476891	0.0170421	0.0122732
Proteobacteria	Alphaproteobacteria	Caulobacterales	Caulobacteraceae	Phenylobacterium	993	0.013971	436	0.0231318	70	0.0123483	-0.00916085	0.0107835	0.00162263
Firmicutes	Bacilli	Alicyclobacillales	Alicyclobacillaceae	Tumebacillus	752	0.013874	58	0.00190636	9	0.00667938	0.0119676	-0.00477301	0.00719458
Proteobacteria	Gammaproteobacteria	Pseudomonadales	Moraxellaceae	[Agitococcus]_lubricus_group	284	0.0138404	81	0.0136222	10	0.00421518	0.000218236	0.00940698	0.00962522
Bdellovibrionota	Oligoflexia	Silvanigrellales	Silvanigrellaceae	Silvanigrella	125	0.0138226	34	0.00961877	75	0.115399	0.00420381	-0.10578	-0.101576
Chloroflexi	Anaerolineae	RBG-13-54-9	RBG-13-54-9	RBG-13-54-9	361	0.0137484	93	0.00736055	81	0.0182493	0.00638784	-0.0108888	-0.00450092
Proteobacteria	Gammaproteobacteria	Burkholderiales	Oxalobacteraceae	Duganella	847	0.0136874	284	0.0171329	6	0.00296552	-0.00344558	0.0141674	0.0107218
Actinobacteriota	Actinobacteria	Frankiales	Geodermatophilaceae	Modestobacter	409	0.0135494	54	0.00391376	24	0.0157943	0.0096356	-0.0118805	-0.0022449
Chloroflexi	TK10	TK10	TK10	TK10	411	0.0135435	110	0.0113979	37	0.0267837	0.00214556	-0.0153857	-0.0132402
Actinobacteriota	Actinobacteria	PeM15	PeM15	PeM15	732	0.0135424	367	0.0356081	296	0.0585338	-0.0220657	-0.0229257	-0.0449914
Cyanobacteria	Vampirivibrionia	Obscuribacterales	Obscuribacteraceae	Candidatus_Obscuribacter	682	0.0135319	20	0.00264723	5	0.000339559	0.0108847	0.00230767	0.0131924
Proteobacteria	Gammaproteobacteria	Burkholderiales	Nitrosomonadaceae	MND1	738	0.0135158	184	0.0172221	10	0.00542272	-0.00370624	0.0117993	0.0080931
Proteobacteria	Alphaproteobacteria	Sphingomonadales	Sphingomonadaceae	Plot4-2H12	361	0.0134438	55	0.00775558	3	0.000947273	0.00568822	0.0068083	0.0124965
Proteobacteria	Gammaproteobacteria	Legionellales	Legionellaceae	Legionella	433	0.0133768	101	0.0147916	15	0.00692449	-0.0014148	0.0078671	0.0064523
Actinobacteriota	Actinobacteria	Pseudonocardiales	Pseudonocardiaceae	Pseudonocardiaceae	343	0.0133025	50	0.00825038	14	0.0128451	0.00505213	-0.00459467	0.000457461
Proteobacteria	Gammaproteobacteria	Enterobacterales	Alteromonadaceae	Rheinheimera	281	0.0132934	191	0.0455865	3	0.00295257	-0.0322932	0.042634	0.0103408
Chloroflexi	Ktedonobacteria	C0119	C0119	C0119	166	0.0132263	21	0.00325153	8	0.00644065	0.00997476	-0.00318912	0.00678564
Proteobacteria	Gammaproteobacteria	Burkholderiales	Comamonadaceae	Giesbergeria	453	0.0132177	157	0.0104444	24	0.00638654	0.00277323	0.0040579	0.00683114
Myxococcota	Polyangia	Blfdi19	Blfdi19	Blfdi19	290	0.0131762	52	0.0103584	7	0.00260931	0.00281781	0.00774906	0.0105669
Proteobacteria	Alphaproteobacteria	Rhizobiales	Xanthobacteraceae	Xanthobacteraceae	704	0.013165	358	0.0214401	24	0.00518842	-0.00827502	0.0162517	0.00797663
Proteobacteria	Alphaproteobacteria	Rhizobiales	Xanthobacteraceae	Pseudolabrys	844	0.013136	263	0.0143868	28	0.00561463	-0.00125072	0.00877213	0.00752141
Firmicutes	Bacilli	Bacilli	Bacilli	Bacilli	199	0.0130869	106	0.0196059	2	0.00263144	-0.00651905	0.0169745	0.0104554
Actinobacteriota	Thermoleophilia	Gaiellales	Gaiellales	Gaiellales	203	0.013057	101	0.021692	5	0.00934194	-0.00863503	0.01235	0.00371501
Actinobacteriota	Actinobacteria	Micrococcales	Dermabacteraceae	Helcobacillus	490	0.012954	186	0.00575807	214	0.0242831	0.00719592	-0.0185251	-0.0113292
Proteobacteria	Gammaproteobacteria	Xanthomonadales	Xanthomonadaceae	Arenimonas	410	0.0128953	124	0.0150096	28	0.0154517	-0.0021143	-0.000442075	-0.00255638
Proteobacteria	Gammaproteobacteria	Pseudomonadales	Halomonadaceae	Halomonas	176	0.0128399	18	0.00408176	5	0.00263794	0.00875812	0.00144382	0.0102019
Proteobacteria	Alphaproteobacteria	Acetobacterales	Acetobacteraceae	Belnapia	729	0.012768	240	0.0236938	47	0.0223327	-0.0109258	0.00136114	-0.00956469
Firmicutes	Bacilli	Bacillales	Planococcaceae	Psychrobacillus	155	0.0127634	30	0.00644843	0	0	0.00631501	0.00644843	0.0127634
Proteobacteria	Alphaproteobacteria	Rhizobiales	Rhizobiaceae	Aureimonas	1423	0.0127134	326	0.0260385	50	0.00624653	-0.0133251	0.019792	0.0064669
Proteobacteria	Gammaproteobacteria	Enterobacterales	Enterobacteriaceae	Yokenella	161	0.0126892	21	0.00186572	20	0.0224104	0.0108235	-0.0205447	-0.00972122
Proteobacteria	Gammaproteobacteria	Burkholderiales	Alcaligenaceae	GKS98_freshwater_group	88	0.0126453	34	0.021281	0	0	-0.00863574	0.021281	0.0126453
Proteobacteria	Alphaproteobacteria	Rhizobiales	Xanthobacteraceae	Tardiphaga	677	0.0125044	297	0.0291277	43	0.00986333	-0.0166234	0.0192644	0.00264102
Proteobacteria	Gammaproteobacteria	Methylococcales	Methylomonadaceae	Methylomonas	327	0.0124717	185	0.0104718	8	0.00256816	0.00199991	0.00790367	0.00990358
Bacteroidota	Bacteroidia	Cytophagales	Spirosomaceae	Pseudarcicella	157	0.0124472	105	0.02314	0	0	-0.0106928	0.02314	0.0124472
Proteobacteria	Gammaproteobacteria	Enterobacterales	Enterobacteriaceae	Plesiomonas	501	0.0124403	28	0.00372199	8	0.00523165	0.00871834	-0.00150966	0.00720867
Proteobacteria	Gammaproteobacteria	Burkholderiales	Rhodocyclaceae	Zoogloea	907	0.0123362	38	0.00321746	5	0.000382052	0.00911869	0.00283541	0.0119541
Proteobacteria	Alphaproteobacteria	Rhizobiales	Xanthobacteraceae	Pseudorhodoplanes	643	0.0122977	173	0.0153167	48	0.0175091	-0.003019	-0.00219239	-0.0052114
Proteobacteria	Gammaproteobacteria	Burkholderiales	Comamonadaceae	Kinneretia	1045	0.0121911	189	0.0139885	36	0.00474259	-0.00179741	0.00924587	0.00744846
Proteobacteria	Gammaproteobacteria	Diplorickettsiales	Diplorickettsiaceae	Aquicella	297	0.0121044	56	0.0098655	11	0.00716523	0.0022389	0.00270027	0.00493918
Actinobacteriota	Thermoleophilia	uncultured	uncultured	uncultured	294	0.0120825	56	0.00646389	35	0.0311352	0.00561856	-0.0246713	-0.0190528
Firmicutes	Clostridia	Clostridiales	Clostridiaceae	Clostridium_sensu_stricto_13	398	0.0119839	113	0.00878831	82	0.0429202	0.00319554	-0.0341319	-0.0309363
Proteobacteria	Gammaproteobacteria	Methylococcales	Methylomonadaceae	uncultured	479	0.0119589	368	0.0273468	17	0.0046431	-0.015388	0.0227037	0.00731575
Proteobacteria	Gammaproteobacteria	Xanthomonadales	Xanthomonadaceae	Silanimonas	333	0.0118183	85	0.00956976	45	0.0143193	0.00224857	-0.00474956	-0.00250099
Bdellovibrionota	Oligoflexia	Oligoflexales	Oligoflexaceae	Oligoflexus	376	0.0116766	60	0.00382137	6	0.00125094	0.00785524	0.00257043	0.0104257
Acidobacteriota	Blastocatellia	2024-11-24	2024-11-24	2024-11-24	237	0.0116109	51	0.00414786	6	0.00165668	0.00746302	0.00249119	0.00995421
Proteobacteria	Gammaproteobacteria	Burkholderiales	Burkholderiaceae	Cupriavidus	471	0.0115851	41	0.00315395	6	0.00144441	0.00843114	0.00170955	0.0101407
Proteobacteria	Gammaproteobacteria	Enterobacterales	Enterobacteriaceae	Franconibacter	119	0.0113696	6	0.000407233	0	0	0.0109623	0.000407233	0.0113696
Actinobacteriota	Actinobacteria	Propionibacteriales	Propionibacteriaceae	Propionibacteriaceae	660	0.0112669	82	0.00268349	19	0.00477938	0.00858345	-0.00209589	0.00648757
Firmicutes	Clostridia	Clostridiales	Clostridiaceae	Clostridium_sensu_stricto_12	207	0.0112382	36	0.00551247	6	0.00485962	0.00572574	0.000652844	0.00637859
Chloroflexi	Chloroflexia	Chloroflexales	Chloroflexaceae	FFCH7168	212	0.0112291	52	0.0135815	11	0.00943618	-0.00235248	0.00414534	0.00179287
Firmicutes	Bacilli	Paenibacillales	Paenibacillaceae	Cohnella	265	0.0112282	34	0.00502463	6	0.00248924	0.00620355	0.00253538	0.00873893
Proteobacteria	Gammaproteobacteria	Burkholderiales	Rhodocyclaceae	Ferribacterium	503	0.0111754	72	0.00312037	21	0.00365456	0.00805502	-0.000534184	0.00752083
Proteobacteria	Alphaproteobacteria	Rickettsiales	Rickettsiaceae	Rickettsia	99	0.0110834	7	0.00101595	1	0.00197924	0.0100675	-0.000963293	0.0091042
Actinobacteriota	Acidimicrobiia	uncultured	uncultured	uncultured	649	0.010974	114	0.00606495	14	0.00352069	0.00490904	0.00254426	0.0074533
Actinobacteriota	Acidimicrobiia	Microtrichales	Iamiaceae	Iamia	837	0.0109293	140	0.00776693	50	0.00797066	0.00316236	-0.000203732	0.00295863
Proteobacteria	Gammaproteobacteria	Burkholderiales	Comamonadaceae	Methylibium	988	0.0108146	227	0.0114031	28	0.00523818	-0.000588529	0.00616493	0.0055764
Cyanobacteria	Cyanobacteriia	Cyanobacteriales	Microcystaceae	Microcystis_PCC-7914	1170	0.0107081	24	0.00345387	313	0.0224107	0.00725419	-0.0189568	-0.0117026
Myxococcota	Polyangia	Polyangiales	Polyangiaceae	Minicystis	312	0.010683	49	0.00366061	10	0.00966862	0.00702239	-0.006008	0.00101438
Firmicutes	Bacilli	Paenibacillales	Paenibacillaceae	Ammoniphilus	141	0.0106789	17	0.00320945	2	0.00243187	0.00746942	0.000777574	0.00824699
Proteobacteria	Gammaproteobacteria	Enterobacterales	Enterobacteriaceae	Raoultella	590	0.0106683	44	0.00363583	1	0.000357712	0.00703249	0.00327812	0.0103106
Proteobacteria	Gammaproteobacteria	Burkholderiales	Oxalobacteraceae	uncultured	238	0.0105665	89	0.0120104	13	0.00800709	-0.00144388	0.00400328	0.00255941
Proteobacteria	Gammaproteobacteria	Burkholderiales	Comamonadaceae	Azohydromonas	763	0.010561	290	0.0134858	11	0.00168578	-0.00292487	0.0118001	0.00887519
Myxococcota	Polyangia	Polyangiales	Polyangiaceae	Polyangium	360	0.0105123	168	0.0212082	7	0.00738085	-0.0106959	0.0138273	0.00313141
Verrucomicrobiota	Verrucomicrobiae	Chthoniobacterales	Chthoniobacteraceae	LD29	588	0.0104521	145	0.0173272	64	0.026863	-0.00687505	-0.00953584	-0.0164109
Latescibacterota	Latescibacterota	Latescibacterota	Latescibacterota	Latescibacterota	411	0.0103839	98	0.0129903	19	0.00784539	-0.00260638	0.00514491	0.00253854
Proteobacteria	Alphaproteobacteria	Rhizobiales	Beijerinckiaceae	Methylocella	1039	0.0102352	151	0.0133533	24	0.0109952	-0.00311817	0.0023581	-0.000760074
Firmicutes	Clostridia	Oscillospirales	Ruminococcaceae	Pygmaiobacter	45	0.0101363	2	0.000652563	37	0.0398987	0.00948378	-0.0392462	-0.0297624
Proteobacteria	Alphaproteobacteria	Rhizobiales	Beijerinckiaceae	Methylorosula	601	0.0101078	745	0.0589687	30	0.00656939	-0.0488609	0.0523993	0.0035384
Actinobacteriota	Coriobacteriia	OPB41	OPB41	OPB41	661	0.0100824	271	0.0222701	50	0.0170111	-0.0121877	0.00525897	-0.00692872
Proteobacteria	Gammaproteobacteria	Burkholderiales	B1-7BS	B1-7BS	575	0.00996192	339	0.0300287	49	0.011116	-0.0200668	0.0189128	-0.00115405
Firmicutes	Clostridia	Clostridiales	Clostridiaceae	Clostridium_sensu_stricto_5	218	0.00996073	51	0.00461372	3	0.000423811	0.005347	0.00418991	0.00953692
Firmicutes	Bacilli	Lactobacillales	Carnobacteriaceae	Carnobacterium	143	0.00995834	16	0.00552775	1	0.00388058	0.00443059	0.00164717	0.00607776
Proteobacteria	Alphaproteobacteria	Rhizobiales	Rhizobiaceae	Shinella	547	0.00987426	495	0.0339305	17	0.00226901	-0.0240563	0.0316615	0.00760525
Gemmatimonadota	Longimicrobia	Longimicrobiales	Longimicrobiaceae	Longimicrobium	296	0.00981097	28	0.00227127	7	0.00181259	0.0075397	0.000458679	0.00799837
Proteobacteria	Gammaproteobacteria	PLTA13	PLTA13	PLTA13	267	0.0097906	122	0.00715534	4	0.00188237	0.00263526	0.00527297	0.00790823
Firmicutes	Bacilli	Bacillales	Bacillaceae	Falsibacillus	114	0.00974242	13	0.00272185	0	0	0.00702057	0.00272185	0.00974242
Cyanobacteria	Cyanobacteriia	Cyanobacteriales	Microcystaceae	Snowella_0TU37S04	238	0.00970032	27	0.00563934	4	0.000679189	0.00406098	0.00496015	0.00902113
Chloroflexi	Anaerolineae	Anaerolineales	Anaerolineaceae	uncultured	359	0.00968693	88	0.010573	39	0.0241077	-0.000886026	-0.0135348	-0.0144208
Actinobacteriota	Actinobacteria	Pseudonocardiales	Pseudonocardiaceae	Amycolatopsis	628	0.00963171	48	0.00164651	21	0.0059328	0.00798521	-0.00428629	0.00369891
Myxococcota	Myxococcia	Myxococcales	Myxococcaceae	uncultured	244	0.00953353	36	0.00325224	11	0.00232153	0.00628129	0.000930709	0.007212
Desulfobacterota	uncultured	uncultured	uncultured	uncultured	352	0.00937391	99	0.0107963	14	0.00949882	-0.00142237	0.00129746	-0.000124907
Acidobacteriota	Holophagae	Holophagales	Holophagaceae	Holophagaceae	112	0.00927302	37	0.0152789	0	0	-0.00600584	0.0152789	0.00927302
Bacteroidota	Bacteroidia	Cytophagales	Spirosomaceae	Fibrella	361	0.00912884	53	0.00260143	3	0.000187483	0.00652741	0.00241395	0.00894135
Acidobacteriota	Vicinamibacteria	Subgroup_17	Subgroup_17	Subgroup_17	471	0.00911638	86	0.00558462	26	0.00890492	0.00353176	-0.0033203	0.000211459
Proteobacteria	Gammaproteobacteria	Pseudomonadales	Moraxellaceae	Fluviicoccus	202	0.00903199	36	0.00492157	6	0.0022268	0.00411043	0.00269477	0.00680519
Actinobacteriota	Actinobacteria	Propionibacteriales	Propionibacteriaceae	Aestuariimicrobium	338	0.0088144	91	0.00804474	5	0.00259819	0.000769656	0.00544656	0.00621621
Firmicutes	Clostridia	Peptostreptococcales-Tissierellales	Family_XI	Gallicola	910	0.00879336	58	0.00453632	103	0.0896811	0.00425703	-0.0851448	-0.0808878
Bacteroidota	Bacteroidia	Chitinophagales	Chitinophagaceae	Sediminibacterium	700	0.00877133	247	0.0108567	13	0.00231321	-0.00208535	0.00854348	0.00645813
Proteobacteria	Gammaproteobacteria	Burkholderiales	Comamonadaceae	Pelomonas	609	0.0086952	126	0.00744344	15	0.0016218	0.00125176	0.00582163	0.0070734
Firmicutes	Bacilli	Lactobacillales	Carnobacteriaceae	Granulicatella	164	0.00868847	45	0.00242625	1	0.000427947	0.00626222	0.0019983	0.00826052
Chloroflexi	Anaerolineae	SBR1031	A4b	A4b	276	0.00866399	57	0.00980507	10	0.0014929	-0.00114108	0.00831218	0.00717109
Proteobacteria	Gammaproteobacteria	Burkholderiales	Methylophilaceae	MM1	259	0.00862672	50	0.00620141	9	0.00210025	0.00242531	0.00410116	0.00652647
Proteobacteria	Gammaproteobacteria	Enterobacterales	Enterobacterales	Enterobacterales	110	0.00857294	13	0.00245173	6	0.00254394	0.00612121	-9.22099e-05	0.006029
Bacteroidota	Bacteroidia	Bacteroidales	Prevotellaceae	Alloprevotella	108	0.00854331	5	0.000572765	2	0.0016815	0.00797055	-0.00110873	0.00686181
Actinobacteriota	Actinobacteria	Micrococcales	Dermatophilaceae	Dermatophilus	400	0.00852725	913	0.163779	13	0.00290357	-0.155252	0.160876	0.00562368
Verrucomicrobiota	Verrucomicrobiae	Pedosphaerales	Pedosphaeraceae	uncultured	374	0.0085167	203	0.0235866	12	0.00837561	-0.0150699	0.015211	0.000141092
Proteobacteria	Gammaproteobacteria	Xanthomonadales	Rhodanobacteraceae	Pseudofulvimonas	85	0.00851006	2	0.000244078	0	0	0.00826598	0.000244078	0.00851006
Verrucomicrobiota	Verrucomicrobiae	Chthoniobacterales	Chthoniobacteraceae	Candidatus_Udaeobacter	459	0.00845916	174	0.0128537	46	0.0155391	-0.00439455	-0.00268541	-0.00707996
Acidobacteriota	Holophagae	Subgroup_7	Subgroup_7	Subgroup_7	383	0.00837216	60	0.00398514	4	0.000325073	0.00438702	0.00366006	0.00804709
WPS-2	WPS-2	WPS-2	WPS-2	WPS-2	302	0.00829829	83	0.0127607	12	0.00620424	-0.0044624	0.00655646	0.00209406
Proteobacteria	Alphaproteobacteria	Rhizobiales	A0839	A0839	361	0.00819743	107	0.00590131	15	0.0020631	0.00229611	0.00383821	0.00613433
Proteobacteria	Alphaproteobacteria	Acetobacterales	Acetobacteraceae	Acidiphilium	765	0.00815938	191	0.0180135	64	0.0351155	-0.00985407	-0.0171021	-0.0269562
Proteobacteria	Gammaproteobacteria	Enterobacterales	Enterobacteriaceae	Cronobacter	96	0.00799886	11	0.00384861	5	0.000542355	0.00415025	0.00330625	0.0074565
Proteobacteria	Alphaproteobacteria	Rhizobiales	Labraceae	Labrys	442	0.00799612	115	0.00812451	29	0.00773029	-0.000128385	0.000394217	0.000265833
Actinobacteriota	Actinobacteria	Frankiales	Nakamurellaceae	Nakamurella	831	0.00796887	229	0.0108059	30	0.00768026	-0.00283699	0.00312561	0.000288612
Proteobacteria	Gammaproteobacteria	Pseudomonadales	Marinomonadaceae	Marinomonas	82	0.00795708	18	0.00822645	0	0	-0.000269371	0.00822645	0.00795708
Proteobacteria	Gammaproteobacteria	Steroidobacterales	Steroidobacteraceae	Steroidobacter	273	0.00791436	72	0.00877143	18	0.00463699	-0.000857067	0.00413444	0.00327737
Proteobacteria	Alphaproteobacteria	Rhizobiales	Beijerinckiaceae	Rhodoblastus	714	0.00787637	481	0.0189244	13	0.000855949	-0.011048	0.0180684	0.00702042
Cyanobacteria	Cyanobacteriia	Leptolyngbyales	Leptolyngbyaceae	Leptolyngbya_ANT.L52.2	173	0.00786889	51	0.0080525	2	0.000436158	-0.000183612	0.00761634	0.00743273
Proteobacteria	Gammaproteobacteria	Xanthomonadales	Xanthomonadaceae	uncultured	118	0.00785155	16	0.00396797	0	0	0.00388358	0.00396797	0.00785155
Firmicutes	Bacilli	Bacillales	Bacillaceae	Ornithinibacillus	92	0.00781079	2	0.000265382	0	0	0.0075454	0.000265382	0.00781079
Actinobacteriota	Actinobacteria	Pseudonocardiales	Pseudonocardiaceae	Umezawaea	272	0.00778818	3	5.94498e-05	11	0.0032585	0.00772873	-0.00319905	0.00452968
Actinobacteriota	Actinobacteria	Micrococcales	Microbacteriaceae	Agrococcus	703	0.00778592	152	0.0128047	80	0.0350417	-0.00501883	-0.022237	-0.0272558
Proteobacteria	Gammaproteobacteria	Enterobacterales	Hafniaceae	Hafnia-Obesumbacterium	283	0.00777966	38	0.00356656	26	0.0122985	0.0042131	-0.00873198	-0.00451888
Verrucomicrobiota	Verrucomicrobiae	Chthoniobacterales	Xiphinematobacteraceae	Candidatus_Xiphinematobacter	394	0.00776306	63	0.00395387	17	0.00169875	0.00380919	0.00225511	0.0060643
Verrucomicrobiota	Verrucomicrobiae	Chthoniobacterales	Terrimicrobiaceae	Terrimicrobium	430	0.00774669	52	0.00533589	30	0.00505122	0.0024108	0.000284667	0.00269547
Bacteroidota	Bacteroidia	Chitinophagales	Saprospiraceae	uncultured	464	0.00768535	85	0.00486628	30	0.00665685	0.00281906	-0.00179057	0.00102849
Proteobacteria	Alphaproteobacteria	Caulobacterales	Hyphomonadaceae	SWB02	361	0.00766632	58	0.00304625	7	0.00102451	0.00462007	0.00202174	0.00664181
Bacteroidota	Bacteroidia	Chitinophagales	Chitinophagaceae	Terrimonas	775	0.00765867	83	0.00318829	9	0.00189781	0.00447039	0.00129048	0.00576086
Chloroflexi	Anaerolineae	Ardenticatenales	Ardenticatenaceae	uncultured	80	0.00764899	4	0.000597269	0	0	0.00705172	0.000597269	0.00764899
Bacteroidota	Bacteroidia	Cytophagales	Cytophagaceae	Cytophaga	257	0.00760878	40	0.00560481	10	0.00217825	0.00200397	0.00342656	0.00543053
Proteobacteria	Alphaproteobacteria	uncultured	uncultured	uncultured	327	0.00758853	115	0.00980605	41	0.0091789	-0.00221753	0.000627159	-0.00159037
Acidobacteriota	Acidobacteriae	Acidobacteriales	Acidobacteriaceae_(Subgroup_1)	Acidipila-Silvibacterium	651	0.00753626	81	0.00859667	21	0.0137159	-0.00106041	-0.0051192	-0.00617961
Actinobacteriota	Actinobacteria	Pseudonocardiales	Pseudonocardiaceae	Lechevalieria	538	0.00747528	27	0.00357704	13	0.00310919	0.00389824	0.000467844	0.00436609
Myxococcota	Polyangia	Polyangiales	Polyangiaceae	Polyangiaceae	127	0.00745557	264	0.0340947	2	0.000370651	-0.0266391	0.0337241	0.00708491
Proteobacteria	Alphaproteobacteria	Rhizobiales	Rhizobiales_Incertae_Sedis	Alsobacter	527	0.00740955	486	0.0455705	42	0.00442983	-0.0381609	0.0411407	0.00297972
Proteobacteria	Alphaproteobacteria	Rhodobacterales	Rhodobacteraceae	Falsirhodobacter	412	0.00737113	25	0.00466596	4	0.0014003	0.00270518	0.00326565	0.00597083
Actinobacteriota	Acidimicrobiia	Microtrichales	uncultured	uncultured	515	0.00736611	195	0.0155459	96	0.0209089	-0.00817977	-0.005363	-0.0135428
Planctomycetota	Planctomycetes	Planctomycetales	Rubinisphaeraceae	SH-PL14	276	0.00733777	108	0.0142229	15	0.00683257	-0.00688518	0.00739037	0.000505194
Actinobacteriota	Thermoleophilia	Solirubrobacterales	Solirubrobacteraceae	JCM_18997	309	0.00725714	41	0.00360862	26	0.0108859	0.00364852	-0.00727726	-0.00362874
Actinobacteriota	MB-A2-108	MB-A2-108	MB-A2-108	MB-A2-108	393	0.00724562	125	0.0166609	26	0.0123998	-0.00941532	0.00426115	-0.00515417
Proteobacteria	Gammaproteobacteria	Diplorickettsiales	Diplorickettsiaceae	Rickettsiella	260	0.00716528	188	0.0160908	19	0.00679493	-0.00892557	0.00929591	0.000370346
Firmicutes	Negativicutes	Veillonellales-Selenomonadales	Sporomusaceae	Pelosinus	73	0.00713955	40	0.0140054	0	0	-0.00686582	0.0140054	0.00713955
Proteobacteria	Gammaproteobacteria	Burkholderiales	TRA3-20	TRA3-20	319	0.00710968	90	0.00909774	14	0.00340196	-0.00198806	0.00569579	0.00370772
Acidobacteriota	Thermoanaerobaculia	Thermoanaerobaculales	Thermoanaerobaculaceae	Subgroup_10	312	0.00708814	61	0.00778538	7	0.0027074	-0.000697239	0.00507798	0.00438074
Proteobacteria	Gammaproteobacteria	Enterobacterales	Erwiniaceae	uncultured	87	0.00706286	1	2.34859e-05	0	0	0.00703937	2.34859e-05	0.00706286
Firmicutes	Bacilli	Lactobacillales	Aerococcaceae	Eremococcus	55	0.00700387	4	0.000585935	1	0.000806127	0.00641793	-0.000220192	0.00619774
Myxococcota	Polyangia	Polyangiales	Polyangiaceae	Pajaroellobacter	416	0.00698127	99	0.0055725	22	0.0036266	0.00140876	0.0019459	0.00335466
Proteobacteria	Gammaproteobacteria	Burkholderiales	Comamonadaceae	Brachymonas	745	0.00691816	112	0.00900809	11	0.00391128	-0.00208993	0.00509681	0.00300688
Acidobacteriota	Blastocatellia	Blastocatellales	Blastocatellaceae	Stenotrophobacter	169	0.00691172	43	0.00563807	13	0.00378964	0.00127364	0.00184843	0.00312208
Firmicutes	Negativicutes	Veillonellales-Selenomonadales	Sporomusaceae	uncultured	77	0.00688986	43	0.0101663	5	0.00698815	-0.00327641	0.00317812	-9.82866e-05
Bacteroidota	Bacteroidia	Cytophagales	Spirosomaceae	Dyadobacter	564	0.00687416	34	0.00300887	15	0.00720041	0.0038653	-0.00419154	-0.000326245
Actinobacteriota	Actinobacteria	Micrococcales	Intrasporangiaceae	Humibacillus	341	0.0068741	63	0.00664873	38	0.0128564	0.000225366	-0.00620762	-0.00598225
RCP2-54	RCP2-54	RCP2-54	RCP2-54	RCP2-54	236	0.00685112	69	0.00858096	7	0.00377019	-0.00172984	0.00481077	0.00308093
Planctomycetota	Phycisphaerae	Tepidisphaerales	WD2101_soil_group	WD2101_soil_group	427	0.0068461	68	0.00635623	19	0.00651412	0.000489874	-0.000157894	0.000331981
Firmicutes	Clostridia	Peptostreptococcales-Tissierellales	Family_XI	Finegoldia	68	0.00678536	16	0.00256988	0	0	0.00421549	0.00256988	0.00678536
Proteobacteria	Gammaproteobacteria	Salinisphaerales	Solimonadaceae	Fontimonas	120	0.00674568	12	0.00205324	0	0	0.00469244	0.00205324	0.00674568
Proteobacteria	Alphaproteobacteria	Rhizobiales	Rhizobiaceae	Phyllobacterium	310	0.006739	116	0.00319239	117	0.0306546	0.00354661	-0.0274622	-0.0239156
Acidobacteriota	Vicinamibacteria	Vicinamibacterales	Vicinamibacteraceae	Vicinamibacter	209	0.00672723	63	0.00647387	11	0.00596347	0.000253361	0.000510399	0.00076376
Planctomycetota	Planctomycetes	Pirellulales	Pirellulaceae	Pir4_lineage	339	0.00670024	60	0.00369006	27	0.00921765	0.00301017	-0.00552759	-0.00251741
Proteobacteria	Gammaproteobacteria	Enterobacterales	Enterobacteriaceae	Trabulsiella	90	0.00653273	3	0.000189008	2	0.000332263	0.00634372	-0.000143255	0.00620046
Proteobacteria	Gammaproteobacteria	Enterobacterales	Morganellaceae	Cosenzaea	95	0.00652337	7	0.000585466	2	0.000121043	0.0059379	0.000464424	0.00640232
Proteobacteria	Alphaproteobacteria	Sphingomonadales	Sphingomonadaceae	Sphingorhabdus	746	0.00651435	188	0.00759427	36	0.00450037	-0.00107992	0.0030939	0.00201398
Bacteroidota	Bacteroidia	Chitinophagales	uncultured	uncultured	172	0.0064985	58	0.0103065	28	0.0237416	-0.00380797	-0.0134351	-0.0172431
Bacteroidota	Bacteroidia	Chitinophagales	Chitinophagaceae	Chitinophaga	430	0.00649694	43	0.00174627	1	6.53074e-05	0.00475067	0.00168096	0.00643164
Cyanobacteria	Cyanobacteriia	Cyanobacteriales	Chamaesiphonaceae	Chamaesiphon_PCC-6605	96	0.00646744	72	0.0110377	5	0.00118453	-0.00457027	0.00985318	0.00528291
Planctomycetota	Planctomycetes	Gemmatales	Gemmataceae	uncultured	315	0.00646365	196	0.0254015	32	0.0169271	-0.0189378	0.00847437	-0.0104635
Actinobacteriota	Actinobacteria	Micrococcales	Micrococcaceae	Citricoccus	98	0.00644871	71	0.00583949	17	0.0112339	0.000609223	-0.00539441	-0.00478519
Gemmatimonadota	Gemmatimonadetes	Gemmatimonadales	Gemmatimonadaceae	Roseisolibacter	250	0.00642864	62	0.00357762	14	0.00531478	0.00285102	-0.00173716	0.00111386
Verrucomicrobiota	Chlamydiae	Chlamydiales	Parachlamydiaceae	uncultured	88	0.00639027	16	0.00453527	1	8.55845e-05	0.001855	0.00444968	0.00630468
Acidobacteriota	Acidobacteriae	Acidobacteriales	uncultured	uncultured	326	0.00633452	101	0.00600909	24	0.0135099	0.000325425	-0.0075008	-0.00717537
Proteobacteria	Gammaproteobacteria	Enterobacterales	Budviciaceae	Budvicia	383	0.00631446	4	0.000559869	0	0	0.00575459	0.000559869	0.00631446
Verrucomicrobiota	Verrucomicrobiae	Pedosphaerales	Pedosphaeraceae	Pedosphaeraceae	258	0.00631239	77	0.00549899	16	0.00235596	0.000813404	0.00314302	0.00395643
Bacteroidota	Bacteroidia	Chitinophagales	Chitinophagaceae	Dinghuibacter	233	0.00630748	123	0.00874119	25	0.00252293	-0.00243371	0.00621826	0.00378455
Planctomycetota	Planctomycetes	Gemmatales	Gemmataceae	Fimbriiglobus	235	0.00627064	87	0.0101446	35	0.0178827	-0.00387396	-0.00773809	-0.0116121
Chloroflexi	Anaerolineae	SJA-15	SJA-15	SJA-15	422	0.00624944	83	0.00912601	37	0.0201499	-0.00287657	-0.0110239	-0.0139004
Myxococcota	Myxococcia	Myxococcales	Myxococcaceae	Myxococcaceae	65	0.00624232	37	0.00316676	1	0.00042339	0.00307556	0.00274337	0.00581893
Actinobacteriota	Actinobacteria	Frankiales	Frankiales	Frankiales	438	0.00620967	230	0.0216189	43	0.0195061	-0.0154092	0.0021128	-0.0132964
Chloroflexi	Chloroflexia	Kallotenuales	AKIW781	AKIW781	360	0.00616321	57	0.0054602	11	0.00766882	0.00070301	-0.00220863	-0.00150562
Firmicutes	Desulfitobacteriia	Desulfitobacteriales	Desulfitobacteriaceae	Desulfosporosinus	153	0.00613826	50	0.00454389	5	0.00255823	0.00159437	0.00198566	0.00358003
Proteobacteria	Gammaproteobacteria	Burkholderiales	Rhodocyclaceae	Azospira	274	0.0060922	73	0.0055973	14	0.00216125	0.0004949	0.00343604	0.00393094
Proteobacteria	Alphaproteobacteria	Rhizobiales	Beijerinckiaceae	Roseiarcus	507	0.00607955	264	0.0166144	13	0.00243394	-0.0105348	0.0141804	0.00364561
Proteobacteria	Gammaproteobacteria	Burkholderiales	Rhodocyclaceae	Sulfuritalea	236	0.0060737	89	0.00975457	8	0.00272462	-0.00368088	0.00702996	0.00334908
Firmicutes	Bacilli	Bacillales	Planococcaceae	Caryophanon	47	0.0060425	10	0.00225276	1	0.00168154	0.00378974	0.000571226	0.00436097
Proteobacteria	Alphaproteobacteria	Rhizobiales	Beijerinckiaceae	Bosea	586	0.0060396	198	0.0236456	7	0.00103661	-0.017606	0.022609	0.00500299
Proteobacteria	Gammaproteobacteria	Enterobacterales	Enterobacteriaceae	Shimwellia	61	0.00602929	4	0.000991253	0	0	0.00503804	0.000991253	0.00602929
Cyanobacteria	Cyanobacteriia	Leptolyngbyales	Leptolyngbyaceae	Phormidium_CYN64	41	0.00601843	5	0.00348989	0	0	0.00252854	0.00348989	0.00601843
Armatimonadota	Fimbriimonadia	Fimbriimonadales	Fimbriimonadaceae	Fimbriimonadaceae	328	0.00594912	49	0.00458836	11	0.0048992	0.00136076	-0.00031084	0.00104992
Firmicutes	Bacilli	Thermoactinomycetales	Thermoactinomycetaceae	uncultured	37	0.00590095	11	0.00508108	1	0.00172308	0.00081987	0.003358	0.00417787
Chloroflexi	JG30-KF-CM66	JG30-KF-CM66	JG30-KF-CM66	JG30-KF-CM66	80	0.00588472	37	0.00698802	1	0.000505907	-0.00110331	0.00648212	0.00537881
Proteobacteria	Gammaproteobacteria	Methylococcales	Methylococcaceae	Candidatus_Methylospira	178	0.00587485	63	0.00496992	8	0.00304205	0.000904929	0.00192786	0.00283279
Proteobacteria	Gammaproteobacteria	Pseudomonadales	Moraxellaceae	Cavicella	217	0.00584975	36	0.0036571	12	0.0073081	0.00219265	-0.00365099	-0.00145835
Actinobacteriota	Rubrobacteria	Rubrobacterales	Rubrobacteriaceae	Rubrobacter	167	0.00583174	336	0.038708	22	0.00945973	-0.0328762	0.0292482	-0.00362799
Gemmatimonadota	Longimicrobia	Longimicrobiales	Longimicrobiaceae	Longimicrobiaceae	96	0.00581975	12	0.00109154	0	0	0.00472821	0.00109154	0.00581975
Actinobacteriota	Actinobacteria	Micrococcales	Microbacteriaceae	Microbacterium	557	0.00578829	388	0.0356781	19	0.00828141	-0.0298898	0.0273967	-0.00249312
Proteobacteria	Gammaproteobacteria	CCD24	CCD24	CCD24	290	0.00575215	44	0.0040145	11	0.00269968	0.00173765	0.00131482	0.00305247
Proteobacteria	Gammaproteobacteria	Salinisphaerales	Solimonadaceae	Solimonas	76	0.00573812	10	0.00460987	1	0.00140032	0.00112825	0.00320954	0.0043378
Actinobacteriota	Actinobacteria	Frankiales	Geodermatophilaceae	Klenkia	750	0.00568555	109	0.0053851	59	0.0101807	0.00030045	-0.00479559	-0.00449514
Bacteroidota	Bacteroidia	Cytophagales	Spirosomaceae	Emticicia	167	0.00562238	50	0.00297409	2	0.000660679	0.0026483	0.00231341	0.0049617
Proteobacteria	Alphaproteobacteria	Caulobacterales	Caulobacteraceae	Asticcacaulis	293	0.00561113	62	0.00630928	2	0.000354873	-0.000698146	0.00595441	0.00525626
Proteobacteria	Gammaproteobacteria	Burkholderiales	Chitinimonadaceae	Chitinimonas	154	0.00559505	39	0.00413198	0	0	0.00146307	0.00413198	0.00559505
Proteobacteria	Alphaproteobacteria	Elsterales	uncultured	uncultured	277	0.00558074	73	0.00655724	11	0.00410399	-0.000976504	0.00245325	0.00147674
Planctomycetota	Planctomycetes	Pirellulales	Pirellulaceae	Pirellula	255	0.00553221	102	0.00721573	55	0.018509	-0.00168352	-0.0112933	-0.0129768
Firmicutes	Clostridia	Clostridiales	Clostridiaceae	Clostridium_sensu_stricto_9	187	0.00551072	75	0.00875535	1	0.000473635	-0.00324464	0.00828172	0.00503708
Acidobacteriota	Subgroup_22	Subgroup_22	Subgroup_22	Subgroup_22	214	0.00545724	24	0.00235485	16	0.00724611	0.00310239	-0.00489126	-0.00178887
Proteobacteria	Alphaproteobacteria	Sphingomonadales	Sphingomonadaceae	Parablastomonas	399	0.00542224	1579	0.173897	0	0	-0.168474	0.173897	0.00542224
Actinobacteriota	Actinobacteria	Corynebacteriales	Mycobacteriaceae	Hoyosella	187	0.00541778	2	0.000251591	16	0.0038356	0.00516618	-0.00358401	0.00158217
Actinobacteriota	Actinobacteria	Pseudonocardiales	Pseudonocardiaceae	Saccharopolyspora	314	0.00538383	16	0.00241846	1	0.000209344	0.00296537	0.00220911	0.00517448
Firmicutes	Bacilli	Lactobacillales	Aerococcaceae	Abiotrophia	74	0.00538015	54	0.00677791	1	0.000608943	-0.00139777	0.00616897	0.0047712
Acidobacteriota	Vicinamibacteria	Vicinamibacterales	Vicinamibacteraceae	Luteitalea	314	0.00535125	100	0.0168969	10	0.00245029	-0.0115457	0.0144467	0.00290097
Actinobacteriota	Thermoleophilia	Solirubrobacterales	Solirubrobacteraceae	Solirubrobacteraceae	293	0.00532407	20	0.00171218	6	0.00128618	0.00361188	0.000425998	0.00403788
Proteobacteria	Alphaproteobacteria	Micropepsales	Micropepsaceae	uncultured	407	0.00525759	73	0.00462407	4	0.00140348	0.000633514	0.00322059	0.00385411
Firmicutes	Bacilli	Bacillales	Bacillaceae	Virgibacillus	59	0.00522474	35	0.00704596	6	0.0195699	-0.00182122	-0.0125239	-0.0143452
Firmicutes	Clostridia	Lachnospirales	Lachnospiraceae	Lachnoclostridium	154	0.00519141	20	0.0012869	13	0.0108228	0.00390451	-0.00953589	-0.00563138
Proteobacteria	Gammaproteobacteria	Pseudomonadales	Cellvibrionaceae	uncultured	86	0.00518908	15	0.001857	0	0	0.00333207	0.001857	0.00518908
Bacteroidota	Bacteroidia	Flavobacteriales	NS9_marine_group	NS9_marine_group	199	0.00518652	45	0.00452022	13	0.00456473	0.0006663	-4.45098e-05	0.000621791
Verrucomicrobiota	Verrucomicrobiae	Verrucomicrobiales	Verrucomicrobiaceae	uncultured	356	0.00517472	85	0.00538603	9	0.0025938	-0.000211312	0.00279223	0.00258092
Deinococcota	Deinococci	Thermales	Thermaceae	Meiothermus	88	0.00514631	6	0.000522207	766	0.179847	0.0046241	-0.179325	-0.174701
Proteobacteria	Alphaproteobacteria	Rhizobiales	Rhizobiaceae	Pseudaminobacter	344	0.00513763	119	0.0110329	19	0.00292845	-0.00589527	0.00810444	0.00220918
Bacteroidota	Bacteroidia	Chitinophagales	Chitinophagaceae	Niabella	219	0.00513682	40	0.00240792	3	0.000334296	0.00272891	0.00207362	0.00480253
Chloroflexi	Gitt-GS-136	Gitt-GS-136	Gitt-GS-136	Gitt-GS-136	247	0.00509286	37	0.00375336	6	0.00535162	0.0013395	-0.00159826	-0.000258764
Firmicutes	Clostridia	Peptostreptococcales-Tissierellales	Anaerovoracaceae	Anaerovorax	83	0.00508876	26	0.00226062	10	0.00663289	0.00282814	-0.00437226	-0.00154412
Actinobacteriota	Actinobacteria	Frankiales	uncultured	uncultured	388	0.00506972	94	0.00904374	18	0.007738	-0.00397403	0.00130574	-0.00266829
Proteobacteria	Alphaproteobacteria	Rhizobiales	Rhizobiaceae	Neorhizobium	330	0.0050604	58	0.0103672	6	0.0013891	-0.00530683	0.00897812	0.0036713
Proteobacteria	Gammaproteobacteria	Xanthomonadales	Rhodanobacteraceae	Tahibacter	405	0.00503871	30	0.0043908	0	0	0.000647911	0.0043908	0.00503871
Myxococcota	Polyangia	Nannocystales	Nannocystaceae	Nannocystis	195	0.00502768	32	0.00387713	7	0.00107494	0.00115055	0.00280219	0.00395274
Proteobacteria	Alphaproteobacteria	Rhizobiales	Rhizobiaceae	Aurantimonas	444	0.0050233	37	0.0013971	13	0.00186881	0.0036262	-0.000471712	0.00315449
Armatimonadota	Armatimonadia	Armatimonadales	Armatimonadaceae	Armatimonas	246	0.00501604	53	0.00295285	7	0.00181078	0.00206318	0.00114207	0.00320526
Proteobacteria	Alphaproteobacteria	Acetobacterales	Acetobacteraceae	Rhodopila	296	0.00501138	86	0.00805449	27	0.0152243	-0.00304311	-0.00716976	-0.0102129
Actinobacteriota	Actinobacteria	Corynebacteriales	Corynebacteriaceae	uncultured	184	0.00500579	105	0.00796048	66	0.011136	-0.00295469	-0.00317557	-0.00613025
Firmicutes	Bacilli	Bacillales	Bacillaceae	Anoxybacillus	60	0.00494456	14	0.00304278	5	0.00238989	0.00190178	0.000652884	0.00255467
Firmicutes	Bacilli	Thermoactinomycetales	Thermoactinomycetaceae	Shimazuella	64	0.00493866	28	0.00337529	0	0	0.00156337	0.00337529	0.00493866
Myxococcota	Myxococcia	Myxococcales	Myxococcaceae	Myxococcus	201	0.00492654	94	0.0130726	9	0.00863085	-0.00814605	0.00444173	-0.00370431
Bacteroidota	Bacteroidia	Bacteroidales	Paludibacteraceae	Paludibacter	110	0.00483166	25	0.00345777	7	0.00199073	0.00137389	0.00146704	0.00284093
Firmicutes	Bacilli	Bacillales	Planococcaceae	Viridibacillus	50	0.0048121	7	0.0015935	1	0.000829815	0.00321859	0.000763689	0.00398228
Proteobacteria	Gammaproteobacteria	Pseudomonadales	KI89A_clade	KI89A_clade	174	0.00477519	47	0.0039292	7	0.00360452	0.000845994	0.000324682	0.00117068
Bacteroidota	Bacteroidia	Chitinophagales	Chitinophagaceae	Puia	362	0.00475455	113	0.00419616	11	0.00084372	0.000558393	0.00335244	0.00391083
Proteobacteria	Gammaproteobacteria	Pseudomonadales	Pseudomonadaceae	Azotobacter	40	0.00475121	13	0.0041661	0	0	0.000585115	0.0041661	0.00475121
Actinobacteriota	Actinobacteria	Kineosporiales	Kineosporiaceae	Kineosporiaceae	477	0.00473255	36	0.00198751	6	0.000715265	0.00274504	0.00127224	0.00401728
Proteobacteria	Alphaproteobacteria	Sphingomonadales	Sphingomonadaceae	SD04E11	430	0.0047321	805	0.0940931	164	0.0214041	-0.089361	0.0726891	-0.016672
Actinobacteriota	Actinobacteria	Actinomycetales	Actinomycetaceae	Actinomyces	219	0.00471792	14	0.000837409	31	0.0159844	0.00388051	-0.015147	-0.0112665
Proteobacteria	Gammaproteobacteria	Gammaproteobacteria_Incertae_Sedis	Unknown_Family	Candidatus_Berkiella	98	0.00471215	10	0.00186206	2	0.00221008	0.00285009	-0.000348017	0.00250207
Actinobacteriota	Thermoleophilia	Solirubrobacterales	Solirubrobacteraceae	Parviterribacter	202	0.00469739	69	0.010714	21	0.0154804	-0.00601662	-0.00476642	-0.010783
Actinobacteriota	Actinobacteria	Micrococcales	Microbacteriaceae	Amnibacterium	465	0.00467241	81	0.00613997	40	0.0164396	-0.00146757	-0.0102997	-0.0117672
Chloroflexi	Ktedonobacteria	Ktedonobacterales	JG30-KF-AS9	JG30-KF-AS9	135	0.00466484	34	0.00348018	16	0.00988655	0.00118467	-0.00640637	-0.00522171
Proteobacteria	Gammaproteobacteria	Burkholderiales	Alcaligenaceae	Alcaligenaceae	153	0.00465962	16	0.00247091	5	0.00306599	0.00218871	-0.000595086	0.00159363
Bacteroidota	Bacteroidia	Bacteroidales	Dysgonomonadaceae	Dysgonomonas	59	0.00459374	4	0.00058666	0	0	0.00400708	0.00058666	0.00459374
Acidobacteriota	Acidobacteriae	Acidobacteriae	Acidobacteriae	Paludibaculum	149	0.00457997	57	0.00494338	5	0.00119585	-0.000363411	0.00374754	0.00338412
Firmicutes	Clostridia	Clostridiales	Caloramatoraceae	Clostridium	129	0.00456848	283	0.025334	143	0.0748473	-0.0207655	-0.0495133	-0.0702789
Actinobacteriota	Actinobacteria	Micrococcales	Microbacteriaceae	Aurantimicrobium	124	0.00454794	54	0.00556644	4	0.00128012	-0.00101851	0.00428632	0.00326782
Bacteroidota	Bacteroidia	Cytophagales	Raineyaceae	Raineya	21	0.00454643	8	0.00267401	1	0.000537342	0.00187243	0.00213666	0.00400909
Planctomycetota	Planctomycetes	Planctomycetales	uncultured	uncultured	214	0.00452432	95	0.0116782	9	0.00602964	-0.00715384	0.00564852	-0.00150532
Acidobacteriota	Acidobacteriae	Solibacterales	Solibacteraceae	Candidatus_Solibacter	202	0.0045158	56	0.00417809	1	4.7842e-05	0.00033771	0.00413025	0.00446796
Actinobacteriota	Actinobacteria	Micrococcales	Dermacoccaceae	Branchiibius	637	0.00448728	19	0.00115334	6	0.000831163	0.00333394	0.000322177	0.00365612
Bacteroidota	Bacteroidia	Chitinophagales	Saprospiraceae	Haliscomenobacter	259	0.00447985	34	0.00126923	0	0	0.00321062	0.00126923	0.00447985
Proteobacteria	Alphaproteobacteria	Rhizobiales	C2U	C2U	162	0.00447523	588	0.0976819	17	0.00325534	-0.0932066	0.0944265	0.00121989
Actinobacteriota	Actinobacteria	Kineosporiales	Kineosporiaceae	Kineosporia	333	0.00439821	149	0.00872153	25	0.00927798	-0.00432332	-0.000556448	-0.00487977
Proteobacteria	Gammaproteobacteria	Burkholderiales	Oxalobacteraceae	Pseudoduganella	176	0.00437475	36	0.00247936	5	0.00518602	0.00189539	-0.00270665	-0.000811268
Proteobacteria	Gammaproteobacteria	Enterobacterales	Morganellaceae	uncultured	88	0.00434676	11	0.00137799	4	0.00545863	0.00296877	-0.00408064	-0.00111187
Actinobacteriota	Actinobacteria	Streptosporangiales	Thermomonosporaceae	Actinocorallia	202	0.00434626	11	0.000730337	4	0.000711435	0.00361592	1.89013e-05	0.00363482
Proteobacteria	Alphaproteobacteria	Rhizobiales	Rhizobiaceae	Ensifer	426	0.00432497	109	0.013419	10	0.00370971	-0.00909406	0.00970932	0.000615259
Actinobacteriota	Actinobacteria	Pseudonocardiales	Pseudonocardiaceae	Saccharothrix	319	0.00431748	5	0.000201427	1	8.0877e-05	0.00411605	0.00012055	0.0042366
Proteobacteria	Alphaproteobacteria	Rhizobiales	Xanthobacteraceae	Xanthobacter	161	0.0043101	8	0.00172312	1	1.49554e-05	0.00258697	0.00170817	0.00429514
Acidobacteriota	Blastocatellia	DS-100	DS-100	DS-100	147	0.00429933	24	0.00329246	10	0.00257472	0.00100687	0.00071774	0.00172461
Bacteroidota	Bacteroidia	Cytophagales	Spirosomaceae	Lacihabitans	105	0.00426463	39	0.00477939	5	0.00188859	-0.000514754	0.0028908	0.00237604
Proteobacteria	Gammaproteobacteria	Enterobacterales	Erwiniaceae	Phaseolibacter	51	0.00426119	4	0.000183803	1	0.000569439	0.00407738	-0.000385635	0.00369175
Chloroflexi	Chloroflexia	Chloroflexales	Herpetosiphonaceae	Herpetosiphon	103	0.00424917	14	0.00075628	5	0.00117078	0.00349289	-0.000414502	0.00307839
Chloroflexi	Dehalococcoidia	S085	S085	S085	113	0.00424068	40	0.00617006	4	0.00309277	-0.00192938	0.0030773	0.00114792
Proteobacteria	Gammaproteobacteria	Enterobacterales	Enterobacteriaceae	Pluralibacter	43	0.0041913	4	0.000867476	3	0.00162466	0.00332382	-0.000757183	0.00256664
Proteobacteria	Alphaproteobacteria	Acetobacterales	Acetobacteraceae	Endobacter	303	0.00418554	35	0.00668111	34	0.0351763	-0.00249558	-0.0284952	-0.0309908
Proteobacteria	Gammaproteobacteria	Pseudomonadales	Spongiibacteraceae	BD1-7_clade	96	0.00414345	13	0.0022565	9	0.000573001	0.00188695	0.00168349	0.00357045
Bacteroidota	Bacteroidia	Chitinophagales	Chitinophagaceae	Edaphobaculum	399	0.00412358	79	0.00943543	45	0.000805642	-0.00531185	0.00862978	0.00331794
Deinococcota	Deinococci	Deinococcales	Trueperaceae	Truepera	150	0.00411856	57	0.0057978	11	0.00218962	-0.00167925	0.00360819	0.00192894
Proteobacteria	Gammaproteobacteria	Enterobacterales	Pectobacteriaceae	Lonsdalea	200	0.00410441	10	0.00104883	1	0.000168129	0.00305559	0.000880697	0.00393628
Proteobacteria	Gammaproteobacteria	Burkholderiales	Rhodocyclaceae	Z-35	181	0.00409867	34	0.00219885	30	0.00584306	0.00189982	-0.00364421	-0.00174439
NB1-j	NB1-j	NB1-j	NB1-j	NB1-j	122	0.0040917	47	0.00656374	4	0.00119845	-0.00247204	0.00536529	0.00289325
Proteobacteria	Gammaproteobacteria	Burkholderiales	Oxalobacteraceae	Oxalobacteraceae	128	0.00406062	55	0.00756145	2	0.00151132	-0.00350083	0.00605013	0.0025493
Bacteroidota	Bacteroidia	Cytophagales	Spirosomaceae	Runella	243	0.00405007	20	0.000892285	3	0.00242958	0.00315779	-0.0015373	0.00162049
Chloroflexi	Anaerolineae	Anaerolineales	Anaerolineaceae	RBG-16-58-14	157	0.0040491	17	0.00113419	6	0.0043788	0.00291491	-0.00324461	-0.000329704
Actinobacteriota	Actinobacteria	Kineosporiales	Kineosporiaceae	Quadrisphaera	170	0.00401814	54	0.00907919	25	0.00765962	-0.00506105	0.00141957	-0.00364148
Proteobacteria	Gammaproteobacteria	Xanthomonadales	Rhodanobacteraceae	Chiayiivirga	68	0.00400681	16	0.00258946	1	0.000916766	0.00141735	0.00167269	0.00309004
Proteobacteria	Alphaproteobacteria	Rhizobiales	Pleomorphomonadaceae	Chthonobacter	150	0.00399882	54	0.00411575	4	0.000503164	-0.000116921	0.00361258	0.00349566
Actinobacteriota	Actinobacteria	Corynebacteriales	Nocardiaceae	Skermania	118	0.00390071	7	0.00221667	5	0.00219908	0.00168404	1.75913e-05	0.00170163
Proteobacteria	Gammaproteobacteria	Burkholderiales	Chitinibacteraceae	Deefgea	142	0.00388571	65	0.00450458	10	0.00340311	-0.000618868	0.00110147	0.0004826
Actinobacteriota	Actinobacteria	Propionibacteriales	Propionibacteriaceae	Luteococcus	219	0.00385169	186	0.0158142	25	0.0104436	-0.0119625	0.00537061	-0.00659187
Proteobacteria	Alphaproteobacteria	Rhizobiales	Beijerinckiaceae	Microvirga	313	0.00385149	48	0.00313674	25	0.00943434	0.000714751	-0.00629761	-0.00558285
Actinobacteriota	Actinobacteria	Micrococcales	Dermacoccaceae	Calidifontibacter	298	0.0038316	27	0.00113351	9	0.00517568	0.00269809	-0.00404217	-0.00134408
Proteobacteria	Gammaproteobacteria	Burkholderiales	Comamonadaceae	Roseateles	425	0.00382913	133	0.0122088	13	0.00481785	-0.00837967	0.00739095	-0.00098872
Campylobacterota	Campylobacteria	Campylobacterales	Campylobacteraceae	Campylobacter	476	0.00381392	21	0.00107739	1	0.00124886	0.00273653	-0.000171467	0.00256506
Bacteroidota	Bacteroidia	Bacteroidales	Barnesiellaceae	uncultured	206	0.00379639	83	0.00814528	57	0.0121118	-0.00434889	-0.00396657	-0.00831546
Actinobacteriota	Actinobacteria	Micrococcales	Micrococcaceae	Nesterenkonia	60	0.00377375	14	0.000246608	486	0.148682	0.00352714	-0.148435	-0.144908
Desulfobacterota	Desulfovibrionia	Desulfovibrionales	Desulfovibrionaceae	Bilophila	153	0.00371685	2	0.000214183	19	0.0396131	0.00350267	-0.0393989	-0.0358963
Actinobacteriota	Actinobacteria	Micromonosporales	Micromonosporaceae	Micromonospora	309	0.00367511	111	0.0135535	31	0.0121035	-0.0098784	0.00145005	-0.00842836
Spirochaetota	Spirochaetia	Spirochaetales	Spirochaetaceae	Spirochaeta_2	38	0.0036541	8	0.00176678	1	0.000201183	0.00188732	0.0015656	0.00345292
Cyanobacteria	Cyanobacteriia	Cyanobacteriales	Coleofasciculaceae	uncultured	34	0.00361488	27	0.00663988	0	0	-0.00302499	0.00663988	0.00361488
Proteobacteria	Alphaproteobacteria	Rhizobiales	Rhizobiaceae	Tianweitania	155	0.00360306	18	0.000882575	9	0.000521365	0.00272048	0.00036121	0.00308169
Firmicutes	Bacilli	Bacillales	Bacillaceae	Saliterribacillus	42	0.00359037	0	0	1	0.00148201	0.00359037	-0.00148201	0.00210835
Firmicutes	Bacilli	Lactobacillales	Carnobacteriaceae	Trichococcus	29	0.00357843	13	0.00400959	1	7.66213e-05	-0.000431158	0.00393297	0.00350181
Actinobacteriota	Acidimicrobiia	Microtrichales	Microtrichaceae	IMCC26207	305	0.00357403	144	0.012677	35	0.00815248	-0.00910293	0.00452448	-0.00457845
Proteobacteria	Alphaproteobacteria	Azospirillales	Azospirillaceae	Skermanella	336	0.0035721	51	0.00486088	10	0.00242251	-0.00128878	0.00243837	0.00114959
Bacteroidota	Bacteroidia	Flavobacteriales	Cryomorphaceae	uncultured	114	0.00356681	1	0.000183163	0	0	0.00338365	0.000183163	0.00356681
Firmicutes	Bacilli	Bacillales	Planococcaceae	Sporosarcina	35	0.00355081	9	0.00177256	0	0	0.00177824	0.00177256	0.00355081
Firmicutes	Clostridia	Oscillospirales	Hungateiclostridiaceae	uncultured	181	0.00354426	66	0.00642306	8	0.00474088	-0.0028788	0.00168218	-0.00119662
Firmicutes	Bacilli	Lactobacillales	Carnobacteriaceae	Dolosigranulum	114	0.00354007	19	0.000787037	0	0	0.00275304	0.000787037	0.00354007
Patescibacteria	Saccharimonadia	Saccharimonadales	YM_S32_TM7_50_20	YM_S32_TM7_50_20	99	0.00351748	2	0.000239764	0	0	0.00327772	0.000239764	0.00351748
Cyanobacteria	Cyanobacteriia	Leptolyngbyales	Leptolyngbyaceae	Limnolyngbya_CHAB4449	12	0.00350777	9	0.00807018	3	0.00890706	-0.00456241	-0.000836879	-0.00539929
Actinobacteriota	Actinobacteria	Micrococcales	Micrococcales	Micrococcales	268	0.00349845	93	0.00511354	44	0.0155725	-0.00161508	-0.010459	-0.0120741
Myxococcota	Polyangia	Polyangiales	Polyangiaceae	Byssovorax	239	0.00349066	29	0.00123223	4	0.00131466	0.00225843	-8.2424e-05	0.002176
Proteobacteria	Gammaproteobacteria	Burkholderiales	Rhodocyclaceae	Azoarcus	224	0.0034674	44	0.00322935	9	0.00262111	0.000238054	0.000608238	0.000846292
Proteobacteria	Alphaproteobacteria	Azospirillales	uncultured	uncultured	71	0.00345101	9	0.00114009	1	0.000292526	0.00231092	0.000847569	0.00315849
Proteobacteria	Alphaproteobacteria	Rhizobiales	D05-2	D05-2	170	0.00341305	51	0.00543677	6	0.00187075	-0.00202372	0.00356602	0.0015423
Proteobacteria	Alphaproteobacteria	Rhizobiales	Beijerinckiaceae	uncultured	233	0.0034054	95	0.00739158	15	0.00570844	-0.00398618	0.00168314	-0.00230304
Actinobacteriota	Actinobacteria	Micrococcales	Micrococcaceae	uncultured	276	0.00339001	14	0.000819388	14	0.00316182	0.00257062	-0.00234243	0.000228189
Proteobacteria	Gammaproteobacteria	Burkholderiales	Rhodocyclaceae	Dechlorobacter	295	0.00338818	28	0.00166195	10	0.00239897	0.00172623	-0.000737017	0.000989217
Proteobacteria	Gammaproteobacteria	Burkholderiales	Comamonadaceae	Tibeticola	179	0.00338206	75	0.0051792	12	0.00427947	-0.00179714	0.000899732	-0.000897405
Actinobacteriota	Actinobacteria	Frankiales	Geodermatophilaceae	Blastococcus	353	0.00338147	99	0.0168872	46	0.00943523	-0.0135057	0.00745198	-0.00605375
Firmicutes	Bacilli	Bacillales	Planococcaceae	Bhargavaea	37	0.00337731	17	0.00398691	2	0.00273544	-0.000609603	0.00125147	0.000641869
Firmicutes	Bacilli	Lactobacillales	uncultured	uncultured	67	0.00335505	16	0.00263255	31	0.015343	0.000722498	-0.0127104	-0.0119879
Proteobacteria	Gammaproteobacteria	Xanthomonadales	Rhodanobacteraceae	Aquimonas	34	0.00334928	4	0.000931209	23	0.0144481	0.00241807	-0.0135168	-0.0110988
Chloroflexi	Ktedonobacteria	Ktedonobacterales	Ktedonobacteraceae	uncultured	46	0.00333192	6	0.000583712	0	0	0.00274821	0.000583712	0.00333192
Proteobacteria	Alphaproteobacteria	Rhodospirillales	Magnetospirillaceae	Magnetospirillum	70	0.00331186	1058	0.10553	0	0	-0.102218	0.10553	0.00331186
Cyanobacteria	Cyanobacteriia	Cyanobacteriales	Nostocaceae	Nostoc_PCC-7524	59	0.00331098	3	0.000483799	0	0	0.00282718	0.000483799	0.00331098
Acidobacteriota	Acidobacteriae	Acidobacteriales	Acidobacteriaceae_(Subgroup_1)	Terracidiphilus	166	0.00330791	68	0.0053168	2	0.00163449	-0.00200889	0.0036823	0.00167342
Firmicutes	Clostridia	Peptostreptococcales-Tissierellales	Peptostreptococcaceae	Acetoanaerobium	163	0.00330606	91	0.00235201	0	0	0.000954048	0.00235201	0.00330606
Firmicutes	Clostridia	Clostridiales	Caloramatoraceae	Fonticella	104	0.00330054	43	0.00597728	4	0.00487157	-0.00267674	0.00110571	-0.00157102
Proteobacteria	Gammaproteobacteria	Enterobacterales	Morganellaceae	Moellerella	63	0.00329266	7	0.000626315	0	0	0.00266634	0.000626315	0.00329266
Actinobacteriota	Actinobacteria	Kineosporiales	Kineosporiaceae	uncultured	169	0.00328818	89	0.011127	7	0.00209537	-0.00783881	0.00903162	0.00119281
Proteobacteria	Alphaproteobacteria	Sphingomonadales	Sphingomonadaceae	Blastomonas	235	0.00325656	34	0.00114039	5	0.00038113	0.00211617	0.000759257	0.00287543
Actinobacteriota	Acidimicrobiia	Microtrichales	Ilumatobacteraceae	Ilumatobacter	251	0.00321562	68	0.00656633	41	0.0128011	-0.00335072	-0.00623474	-0.00958546
Proteobacteria	Alphaproteobacteria	Rhizobiales	Kaistiaceae	Kaistia	162	0.00321326	19	0.000597468	4	0.00147717	0.00261579	-0.0008797	0.00173609
Desulfobacterota	Desulfuromonadia	Geobacterales	Geobacteraceae	Geobacter	145	0.00320686	68	0.00416854	22	0.00365404	-0.000961682	0.000514503	-0.000447179
Firmicutes	Bacilli	Brevibacillales	Brevibacillaceae	Brevibacillus	37	0.00319274	5	0.000256977	2	0.00229609	0.00293576	-0.00203911	0.000896648
Bacteroidota	Bacteroidia	Bacteroidales	Prolixibacteraceae	BSV13	122	0.00318865	41	0.00293489	0	0	0.000253764	0.00293489	0.00318865
Actinobacteriota	Actinobacteria	Micromonosporales	Micromonosporaceae	Luedemannella	272	0.00317113	66	0.00355812	16	0.00622306	-0.000386987	-0.00266493	-0.00305192
Myxococcota	Polyangia	mle1-27	mle1-27	mle1-27	105	0.00315245	68	0.00241199	23	0.00356621	0.000740459	-0.00115422	-0.000413761
Desulfobacterota	Desulfobulbia	Desulfobulbales	Desulfobulbaceae	Desulfobulbus	137	0.00311825	57	0.00476873	29	0.00869656	-0.00165048	-0.00392783	-0.00557831
Proteobacteria	Alphaproteobacteria	Rhizobiales	Rhizobiaceae	Chelativorans	16	0.00311045	0	0	2	0.00237966	0.00311045	-0.00237966	0.000730792
Proteobacteria	Alphaproteobacteria	Acetobacterales	Acetobacteraceae	Acidisphaera	159	0.00308476	27	0.00270189	6	0.00410941	0.00038287	-0.00140752	-0.00102465
Actinobacteriota	Actinobacteria	Frankiales	Sporichthyaceae	uncultured	209	0.00308404	72	0.00427413	25	0.00359742	-0.00119009	0.000676714	-0.000513374
Firmicutes	Clostridia	Lachnospirales	Lachnospiraceae	Lachnospiraceae_AC2044_group	82	0.00308344	51	0.00214976	72	0.02601	0.000933682	-0.0238602	-0.0229265
Proteobacteria	Alphaproteobacteria	Rhizobiales	Rhizobiales_Incertae_Sedis	Nordella	162	0.00307915	81	0.00524442	5	0.0026324	-0.00216527	0.00261202	0.000446753
Proteobacteria	Gammaproteobacteria	Xanthomonadales	Xanthomonadaceae	Xylella	110	0.00307288	2	0.000400895	7	0.00172097	0.00267198	-0.00132007	0.00135191
Desulfobacterota	Syntrophorhabdia	Syntrophorhabdales	Syntrophorhabdaceae	Syntrophorhabdus	158	0.00306038	39	0.00637183	9	0.00302437	-0.00331145	0.00334747	3.60141e-05
Proteobacteria	Alphaproteobacteria	Rhizobiales	Rhizobiales_Incertae_Sedis	Bauldia	186	0.00302319	51	0.00304881	15	0.00406461	-2.5622e-05	-0.00101579	-0.00104142
Proteobacteria	Gammaproteobacteria	Burkholderiales	Comamonadaceae	RS62_marine_group	134	0.0030124	62	0.00297156	18	0.00408967	4.08441e-05	-0.00111811	-0.00107727
Proteobacteria	Gammaproteobacteria	Burkholderiales	Rhodocyclaceae	Candidatus_Accumulibacter	136	0.00300795	47	0.00418511	14	0.00332405	-0.00117716	0.000861062	-0.000316095
Actinobacteriota	Actinobacteria	Streptosporangiales	Streptosporangiaceae	Streptosporangium	134	0.0030057	36	0.00241572	20	0.00306308	0.000589975	-0.000647351	-5.73757e-05
Actinobacteriota	Actinobacteria	Streptosporangiales	Streptosporangiaceae	Nonomuraea	50	0.00298863	2	8.17289e-05	2	0.000941894	0.0029069	-0.000860166	0.00204674
Bacteroidota	Ignavibacteria	SJA-28	SJA-28	SJA-28	30	0.0029029	6	0.000532292	3	0.000911329	0.0023706	-0.000379037	0.00199157
Proteobacteria	Alphaproteobacteria	Rhodobacterales	Rhodobacteraceae	Flavimaricola	83	0.00289563	11	0.00169287	1	0.000263914	0.00120277	0.00142896	0.00263172
Firmicutes	Clostridia	Oscillospirales	Hungateiclostridiaceae	Ruminiclostridium	158	0.00288812	37	0.00259671	5	0.000743502	0.000291406	0.00185321	0.00214462
Planctomycetota	Phycisphaerae	Tepidisphaerales	Tepidisphaeraceae	Tepidisphaeraceae	160	0.00287315	58	0.00525229	17	0.00160652	-0.00237914	0.00364577	0.00126662
Proteobacteria	Alphaproteobacteria	Sphingomonadales	Sphingomonadaceae	Polymorphobacter	157	0.00286729	37	0.00293202	9	0.00203784	-6.47238e-05	0.000894182	0.000829459
Bacteroidota	Bacteroidia	Cytophagales	Microscillaceae	Microscillaceae	21	0.00286567	5	0.00195486	1	0.00619031	0.000910806	-0.00423545	-0.00332464
Desulfobacterota	Syntrophia	Syntrophales	Syntrophaceae	Syntrophus	121	0.00283295	65	0.00378324	1	0.00203474	-0.000950296	0.0017485	0.000798204
Actinobacteriota	Actinobacteria	Micrococcales	Micrococcaceae	Tersicoccus	160	0.00282157	15	0.00194802	33	0.0087558	0.00087355	-0.00680777	-0.00593422
Actinobacteriota	Actinobacteria	Micrococcales	Bogoriellaceae	Bogoriella	258	0.00279642	79	0.00539135	57	0.0180464	-0.00259492	-0.0126551	-0.01525
Proteobacteria	Gammaproteobacteria	Burkholderiales	Nitrosomonadaceae	966-1	134	0.00275739	58	0.00440456	24	0.00936145	-0.00164717	-0.00495689	-0.00660406
Acidobacteriota	Subgroup_18	Subgroup_18	Subgroup_18	Subgroup_18	154	0.00272939	25	0.000811364	1	0.00109502	0.00191803	-0.000283654	0.00163438
Methylomirabilota	Methylomirabilia	Rokubacteriales	Rokubacteriales	Rokubacteriales	176	0.00272364	40	0.00270684	13	0.00507571	1.67992e-05	-0.00236887	-0.00235207
Cyanobacteria	Cyanobacteriia	Leptolyngbyales	Leptolyngbyaceae	MIZ36	29	0.00270697	1	0.00035848	12	0.0110346	0.00234849	-0.0106761	-0.00832763
Proteobacteria	Gammaproteobacteria	Burkholderiales	Oxalobacteraceae	Herminiimonas	83	0.00269982	29	0.00559935	1	0.00401285	-0.00289953	0.0015865	-0.00131303
Actinobacteriota	Actinobacteria	Corynebacteriales	Nocardiaceae	Smaragdicoccus	204	0.00269364	19	0.000805026	17	0.00311787	0.00188861	-0.00231285	-0.000424235
Cyanobacteria	Cyanobacteriia	Leptolyngbyales	Leptolyngbyaceae	JSC-12	73	0.00268562	36	0.00463211	0	0	-0.00194649	0.00463211	0.00268562
Desulfobacterota	Desulfobaccia	Desulfobaccales	Desulfobaccaceae	Desulfobacca	84	0.00267928	28	0.00602855	12	0.0091911	-0.00334927	-0.00316255	-0.00651182
Proteobacteria	Alphaproteobacteria	Rhodobacterales	Rhodobacteraceae	Oceanicella	129	0.00266385	20	0.00125307	3	0.00192499	0.00141078	-0.000671921	0.000738861
Bacteroidota	Bacteroidia	Sphingobacteriales	AKYH767	AKYH767	110	0.00266339	35	0.00300185	1	0.000838024	-0.00033846	0.00216383	0.00182537
Firmicutes	Bacilli	Bacillales	Bacillaceae	Anaerobacillus	56	0.00265836	8	0.00400593	5	0.00267448	-0.00134757	0.00133145	-1.61145e-05
Proteobacteria	Alphaproteobacteria	Acetobacterales	Acetobacteraceae	Rhodovarius	161	0.00265662	41	0.00284349	27	0.00152035	-0.000186868	0.00132313	0.00113627
Actinobacteriota	Actinobacteria	Micromonosporales	Micromonosporaceae	Dactylosporangium	166	0.00262776	28	0.00315197	16	0.00406292	-0.00052421	-0.000910957	-0.00143517
Proteobacteria	Alphaproteobacteria	Rhizobiales	Rhizobiaceae	Hoeflea	33	0.00261427	30	0.0129135	1	0.00182691	-0.0102992	0.0110866	0.000787355
Proteobacteria	Gammaproteobacteria	Burkholderiales	Chromobacteriaceae	Crenobacter	70	0.00261375	24	0.00426978	5	0.000556331	-0.00165603	0.00371345	0.00205742
Acidobacteriota	Vicinamibacteria	Vicinamibacterales	Vicinamibacteraceae	uncultured	90	0.00260246	29	0.00176475	6	0.00257589	0.000837709	-0.000811141	2.65687e-05
Proteobacteria	Gammaproteobacteria	Burkholderiales	Rhodocyclaceae	Denitratisoma	117	0.00259652	20	0.00204001	28	0.00468398	0.000556505	-0.00264397	-0.00208746
Nitrospinota	P9X2b3D02	P9X2b3D02	P9X2b3D02	P9X2b3D02	102	0.00258818	31	0.00256574	5	0.00164713	2.24334e-05	0.000918615	0.000941048
Proteobacteria	Gammaproteobacteria	Burkholderiales	Rhodocyclaceae	Uliginosibacterium	128	0.00256559	42	0.0038141	2	0.000130961	-0.00124851	0.00368314	0.00243463
Verrucomicrobiota	Chlamydiae	Chlamydiales	Parachlamydiaceae	Neochlamydia	61	0.00255915	6	0.000377378	3	0.00350408	0.00218177	-0.0031267	-0.00094493
Proteobacteria	Gammaproteobacteria	Burkholderiales	Chromobacteriaceae	Paludibacterium	91	0.0025498	19	0.00302855	6	0.00110904	-0.00047875	0.00191951	0.00144076
Cyanobacteria	Vampirivibrionia	Obscuribacterales	Obscuribacteraceae	Obscuribacteraceae	38	0.00254141	5	0.000847352	1	0.00111792	0.00169406	-0.00027057	0.00142349
Myxococcota	Polyangia	Polyangiales	Polyangiaceae	Sorangium	57	0.00254113	4	0.000410787	0	0	0.00213034	0.000410787	0.00254113
Actinobacteriota	Actinobacteria	Streptosporangiales	Nocardiopsaceae	Nocardiopsis	198	0.00254012	22	0.000988128	6	0.00424373	0.001552	-0.0032556	-0.0017036
Actinobacteriota	Acidimicrobiia	Microtrichales	Microtrichaceae	uncultured	155	0.00253682	50	0.00232246	8	0.0033708	0.000214363	-0.00104834	-0.000833975
Actinobacteriota	Actinobacteria	Propionibacteriales	Propionibacteriaceae	Propionicicella	152	0.00253177	18	0.000745705	2	0.000289323	0.00178606	0.000456383	0.00224244
Firmicutes	Bacilli	Paenibacillales	Paenibacillaceae	Saccharibacillus	38	0.0025049	3	0.000521478	0	0	0.00198342	0.000521478	0.0025049
Proteobacteria	Gammaproteobacteria	Methylococcales	Methylomonadaceae	Methyloglobulus	130	0.00249297	19	0.000695541	101	0.0281349	0.00179743	-0.0274393	-0.0256419
Bacteroidota	Bacteroidia	Bacteroidales	Prolixibacteraceae	uncultured	122	0.0024834	10	0.000633037	12	0.00170511	0.00185036	-0.00107208	0.000778283
Proteobacteria	Alphaproteobacteria	Rhizobiales	Rhodomicrobiaceae	Rhodomicrobium	157	0.00247966	49	0.00316264	9	0.00264492	-0.000682981	0.000517717	-0.000165264
Proteobacteria	Gammaproteobacteria	Ga0077536	Ga0077536	Ga0077536	59	0.0024759	17	0.00387502	8	0.00266536	-0.00139912	0.00120966	-0.000189458
Planctomycetota	Planctomycetes	Gemmatales	Gemmataceae	Gemmata	123	0.00246691	31	0.00641573	8	0.00540004	-0.00394882	0.00101569	-0.00293312
Planctomycetota	Planctomycetes	Gemmatales	Gemmataceae	Zavarzinella	91	0.00246204	20	0.00304412	1	0.000264387	-0.00058209	0.00277974	0.00219765
Chloroflexi	Anaerolineae	Anaerolineales	Anaerolineaceae	Leptolinea	114	0.00246185	49	0.00663672	10	0.00340369	-0.00417487	0.00323303	-0.000941837
Actinobacteriota	Actinobacteria	Micrococcales	Intrasporangiaceae	Serinicoccus	351	0.00246085	18	0.000390569	1	0.000479371	0.00207028	-8.88021e-05	0.00198148
Actinobacteriota	Actinobacteria	Micrococcales	Cellulomonadaceae	Pseudactinotalea	226	0.00244479	52	0.00217967	99	0.0242735	0.000265112	-0.0220939	-0.0218288
Proteobacteria	Alphaproteobacteria	Rhizobiales	Devosiaceae	uncultured	136	0.00244168	52	0.0278046	11	0.0201389	-0.0253629	0.0076657	-0.0176972
Proteobacteria	Gammaproteobacteria	CCM19a	CCM19a	CCM19a	98	0.00243318	30	0.00151213	2	0.000460437	0.000921058	0.00105169	0.00197275
Actinobacteriota	Actinobacteria	Pseudonocardiales	Pseudonocardiaceae	Crossiella	229	0.00243251	82	0.00570923	2	8.46039e-05	-0.00327672	0.00562463	0.00234791
Firmicutes	Clostridia	Clostridiales	Clostridiaceae	Clostridium_sensu_stricto_8	74	0.0024267	20	0.00206493	1	0.00170505	0.000361774	0.000359885	0.000721659
Verrucomicrobiota	Verrucomicrobiae	Opitutales	Opitutaceae	Lacunisphaera	161	0.00242562	49	0.00421843	0	0	-0.00179282	0.00421843	0.00242562
Proteobacteria	Gammaproteobacteria	Burkholderiales	Burkholderiaceae	Robbsia	236	0.00240249	26	0.00122059	2	0.000272132	0.0011819	0.000948461	0.00213036
Proteobacteria	Alphaproteobacteria	Acetobacterales	Acetobacteraceae	Rhodovastum	149	0.00240059	62	0.00495347	8	0.00126886	-0.00255288	0.00368461	0.00113173
Firmicutes	Clostridia	Peptostreptococcales-Tissierellales	Family_XI	W5053	194	0.00238983	24	0.00192711	0	0	0.000462716	0.00192711	0.00238983
Cyanobacteria	Cyanobacteriia	Cyanobacteriales	Coleofasciculaceae	Microcoleus_SAG_1449-1a	39	0.00238839	5	0.000674912	0	0	0.00171348	0.000674912	0.00238839
Proteobacteria	Alphaproteobacteria	Rhodobacterales	Rhodobacteraceae	Cereibacter	107	0.00238395	35	0.00338396	3	0.000293354	-0.00100001	0.00309061	0.00209059
Cyanobacteria	Cyanobacteriia	Cyanobacteriales	Microcystaceae	Microcystaceae	33	0.00235375	6	0.00219559	0	0	0.00015816	0.00219559	0.00235375
Proteobacteria	Alphaproteobacteria	Rhizobiales	Rhizobiaceae	Rhizobiaceae	204	0.00234883	16	0.000882122	5	0.000969167	0.00146671	-8.70448e-05	0.00137967
Verrucomicrobiota	Chlamydiae	Chlamydiales	Parachlamydiaceae	Candidatus_Protochlamydia	70	0.00234274	9	0.000497838	0	0	0.0018449	0.000497838	0.00234274
Actinobacteriota	Acidimicrobiia	Microtrichales	Ilumatobacteraceae	Ilumatobacteraceae	123	0.00233915	44	0.00236671	6	0.00261626	-2.75576e-05	-0.000249546	-0.000277104
Verrucomicrobiota	Verrucomicrobiae	Verrucomicrobiales	Verrucomicrobiaceae	Brevifollis	113	0.00233405	6	0.000461268	0	0	0.00187279	0.000461268	0.00233405
Proteobacteria	Gammaproteobacteria	Gammaproteobacteria_Incertae_Sedis	Unknown_Family	Candidatus_Ovatusbacter	44	0.00233114	7	0.00167483	0	0	0.000656315	0.00167483	0.00233114
Actinobacteriota	Actinobacteria	Streptosporangiales	Thermomonosporaceae	Actinomadura	174	0.00229846	16	0.00103571	0	0	0.00126276	0.00103571	0.00229846
Proteobacteria	Gammaproteobacteria	Burkholderiales	Alcaligenaceae	Derxia	52	0.00228974	21	0.0022306	4	0.000739655	5.91381e-05	0.00149095	0.00155008
Actinobacteriota	Actinobacteria	Pseudonocardiales	Pseudonocardiaceae	Saccharomonospora	82	0.00227555	8	0.000876459	3	6.73994e-05	0.00139909	0.000809059	0.00220815
Actinobacteriota	Actinobacteria	Micromonosporales	Micromonosporaceae	Catellatospora	103	0.00226977	5	0.000123445	4	0.00122083	0.00214633	-0.00109739	0.00104894
Proteobacteria	Gammaproteobacteria	Burkholderiales	Methylophilaceae	uncultured	59	0.00226357	12	0.00034025	2	0.00103071	0.00192332	-0.000690457	0.00123286
Actinobacteriota	Actinobacteria	Frankiales	Geodermatophilaceae	Geodermatophilus	255	0.00225805	27	0.00184126	6	0.00122885	0.000416785	0.000612412	0.0010292
Actinobacteriota	Actinobacteria	Micrococcales	Microbacteriaceae	Curtobacterium	370	0.00224008	147	0.03304	28	0.0175033	-0.0307999	0.0155366	-0.0152633
Verrucomicrobiota	Kiritimatiellae	WCHB1-41	WCHB1-41	WCHB1-41	68	0.00223734	24	0.00255705	3	0.00130403	-0.000319702	0.00125301	0.000933312
Chloroflexi	Ktedonobacteria	Ktedonobacterales	Ktedonobacteraceae	1959-1	77	0.00223201	5	0.000526419	2	0.000554947	0.00170559	-2.85278e-05	0.00167706
Proteobacteria	Gammaproteobacteria	Pseudomonadales	Pseudomonadales	Pseudomonadales	58	0.00220667	18	0.00284402	4	0.00204562	-0.000637351	0.000798405	0.000161054
Firmicutes	Clostridia	Peptostreptococcales-Tissierellales	Peptostreptococcaceae	Sporacetigenium	18	0.00220211	1	0.000433604	1	0.000742564	0.0017685	-0.00030896	0.00145954
Chloroflexi	Anaerolineae	Anaerolineales	Anaerolineaceae	Anaerolinea	50	0.00219605	12	0.00245905	6	0.00765606	-0.000263001	-0.00519701	-0.00546002
Firmicutes	Bacilli	Mycoplasmatales	Mycoplasmataceae	Candidatus_Lumbricincola	55	0.00219325	2	0.000137112	2	0.00139037	0.00205613	-0.00125326	0.000802873
Firmicutes	Clostridia	Lachnospirales	Lachnospiraceae	Robinsoniella	142	0.00218732	131	0.0146807	29	0.0165999	-0.0124934	-0.00191915	-0.0144126
Proteobacteria	Alphaproteobacteria	Acetobacterales	Acetobacteraceae	Craurococcus-Caldovatus	194	0.00218304	46	0.00274627	4	0.00131254	-0.000563231	0.00143372	0.000870492
Chloroflexi	Ktedonobacteria	Ktedonobacterales	Ktedonobacteraceae	Ktedonobacter	19	0.00217723	15	0.00759573	1	0.000433451	-0.0054185	0.00716228	0.00174378
Actinobacteriota	Actinobacteria	Catenulisporales	Actinospicaceae	Actinospica	167	0.00216727	27	0.00173986	3	0.000561111	0.00042741	0.00117875	0.00160616
Planctomycetota	vadinHA49	vadinHA49	vadinHA49	vadinHA49	85	0.00216724	40	0.00269652	2	0.000157384	-0.000529279	0.00253914	0.00200986
Armatimonadota	Chthonomonadetes	Chthonomonadales	Chthonomonadaceae	Chthonomonas	160	0.00216493	31	0.00523338	5	0.00176461	-0.00306844	0.00346877	0.000400327
Proteobacteria	Gammaproteobacteria	Burkholderiales	Rhodocyclaceae	Propionivibrio	117	0.00216017	57	0.00374142	12	0.00436583	-0.00158125	-0.000624414	-0.00220566
Firmicutes	Bacilli	Lactobacillales	Lactobacillales	Lactobacillales	45	0.00213848	22	0.000889417	3	0.00230984	0.00124906	-0.00142042	-0.000171358
Desulfobacterota	Syntrophia	Syntrophales	uncultured	uncultured	84	0.00213279	47	0.00259731	13	0.00451326	-0.000464523	-0.00191595	-0.00238047
Cyanobacteria	Cyanobacteriia	Pseudanabaenales	Pseudanabaenaceae	Pseudanabaena_PCC-6802	15	0.00212858	5	0.00171007	0	0	0.000418515	0.00171007	0.00212858
Proteobacteria	Gammaproteobacteria	Enterobacterales	Erwiniaceae	Tatumella	37	0.00212685	7	0.000315987	1	0.000159589	0.00181087	0.000156398	0.00196726
Actinobacteriota	Actinobacteria	Micrococcales	Dermatophilaceae	uncultured	75	0.0021226	50	0.00758641	16	0.00604241	-0.00546381	0.00154399	-0.00391982
Actinobacteriota	Actinobacteria	Micrococcales	Beutenbergiaceae	Salana	213	0.00211939	33	0.00201937	33	0.00910452	0.000100018	-0.00708516	-0.00698514
Firmicutes	Bacilli	Staphylococcales	Staphylococcaceae	Jeotgalicoccus	101	0.00211428	8	0.000780776	2	0.000320542	0.0013335	0.000460234	0.00179373
Cyanobacteria	Cyanobacteriia	Leptolyngbyales	Leptolyngbyaceae	Leptolyngbya_PCC-6306	45	0.00210374	1	3.42329e-05	0	0	0.0020695	3.42329e-05	0.00210374
Actinobacteriota	Actinobacteria	Micrococcales	Dermacoccaceae	Dermacoccus	198	0.00209405	43	0.00513146	284	0.110778	-0.0030374	-0.105646	-0.108684
Proteobacteria	Alphaproteobacteria	Rhodobacterales	Rhodobacteraceae	Tropicimonas	187	0.00209129	19	0.00478321	7	0.00247821	-0.00269192	0.002305	-0.000386919
Proteobacteria	Gammaproteobacteria	Burkholderiales	Rhodocyclaceae	Thauera	119	0.00208982	200	0.0256639	10	0.00171393	-0.0235741	0.02395	0.000375895
Myxococcota	Myxococcia	Myxococcales	Myxococcaceae	KD3-10	51	0.00207873	9	0.00128073	3	0.00225135	0.000798001	-0.000970619	-0.000172618
Firmicutes	Clostridia	Peptostreptococcales-Tissierellales	Family_XI	Anaerococcus	40	0.00207557	7	0.000717115	4	0.00232279	0.00135846	-0.00160567	-0.000247217
Proteobacteria	Gammaproteobacteria	Xanthomonadales	uncultured	uncultured	29	0.00207216	4	0.00116164	0	0	0.000910526	0.00116164	0.00207216
Verrucomicrobiota	Verrucomicrobiae	Verrucomicrobiales	Verrucomicrobiaceae	Verrucomicrobium	101	0.00206909	29	0.00142633	0	0	0.000642756	0.00142633	0.00206909
Actinobacteriota	Actinobacteria	Streptomycetales	Streptomycetaceae	Kitasatospora	172	0.0020659	14	0.000355612	1	1.74578e-05	0.00171029	0.000338154	0.00204845
Proteobacteria	Alphaproteobacteria	Rhizobiales	Rhizobiaceae	Pseudorhizobium	152	0.00205791	15	0.00117077	2	0.000531848	0.000887135	0.000638926	0.00152606
Actinobacteriota	Actinobacteria	Micromonosporales	Micromonosporaceae	uncultured	169	0.00204138	24	0.000694818	10	0.00139491	0.00134656	-0.00070009	0.000646469
Firmicutes	Clostridia	Lachnospirales	Lachnospiraceae	Mobilitalea	52	0.00203831	2	7.61142e-05	0	0	0.00196219	7.61142e-05	0.00203831
Planctomycetota	Planctomycetes	Planctomycetales	Rubinisphaeraceae	uncultured	88	0.0020189	19	0.0013377	1	0.000200376	0.000681201	0.00113733	0.00181853
Synergistota	Synergistia	Synergistales	Synergistaceae	uncultured	26	0.00201294	2	0.000645783	1	0.000726725	0.00136716	-8.09416e-05	0.00128622
Firmicutes	Negativicutes	Veillonellales-Selenomonadales	Sporomusaceae	Anaeromusa-Anaeroarcus	15	0.00200727	5	0.00278387	0	0	-0.000776594	0.00278387	0.00200727
Proteobacteria	Gammaproteobacteria	Enterobacterales	Enterobacteriaceae	Aquamonas	31	0.00200624	3	0.00104364	2	0.000226435	0.000962594	0.000817206	0.0017798
Proteobacteria	Gammaproteobacteria	Burkholderiales	Nitrosomonadaceae	GOUTA6	110	0.00200595	16	0.00100846	0	0	0.000997489	0.00100846	0.00200595
Proteobacteria	Gammaproteobacteria	Burkholderiales	Comamonadaceae	Extensimonas	390	0.00200313	57	0.00880173	5	0.000500959	-0.0067986	0.00830077	0.00150217
Proteobacteria	Gammaproteobacteria	Burkholderiales	Comamonadaceae	Verminephrobacter	102	0.00199411	21	0.00213865	1	0.00024474	-0.000144543	0.00189391	0.00174937
Firmicutes	Bacilli	Bacillales	Planococcaceae	Rummeliibacillus	23	0.00198882	4	0.00200666	1	0.000759908	-1.78404e-05	0.00124675	0.00122891
Bacteroidota	Bacteroidia	Chitinophagales	Chitinophagaceae	Lacibacter	142	0.00198738	23	0.00123312	5	0.00032603	0.000754261	0.000907091	0.00166135
Proteobacteria	Gammaproteobacteria	Methylococcales	Methylococcaceae	Methyloterricola	41	0.00198625	4	0.000317653	1	0.000634368	0.00166859	-0.000316715	0.00135188
Proteobacteria	Alphaproteobacteria	Rhizobiales	Amb-16S-1323	Amb-16S-1323	193	0.00198417	43	0.00168526	7	0.00150929	0.000298914	0.000175971	0.000474884
Bacteroidota	Bacteroidia	Flavobacteriales	Crocinitomicaceae	Fluviicola	122	0.00196752	63	0.00523767	5	0.0005413	-0.00327014	0.00469637	0.00142622
Actinobacteriota	Actinobacteria	Micrococcales	Micrococcaceae	Falsarthrobacter	44	0.00196717	20	0.00408549	30	0.00606458	-0.00211832	-0.00197909	-0.0040974
Actinobacteriota	Actinobacteria	Streptosporangiales	Thermomonosporaceae	Actinoallomurus	107	0.00195918	30	0.00340405	7	0.00221267	-0.00144488	0.00119138	-0.000253491
Actinobacteriota	Actinobacteria	Micrococcales	Microbacteriaceae	Pseudoclavibacter	179	0.00195451	80	0.00398715	25	0.0062196	-0.00203264	-0.00223245	-0.00426509
Proteobacteria	Gammaproteobacteria	Burkholderiales	Comamonadaceae	Aquincola	99	0.00195312	34	0.00218957	6	0.00160026	-0.000236456	0.000589308	0.000352852
Proteobacteria	Gammaproteobacteria	Chromatiales	Chromatiaceae	Thiodictyon	53	0.00194434	34	0.00264998	0	0	-0.000705634	0.00264998	0.00194434
Proteobacteria	Alphaproteobacteria	Rhizobiales	Methylopilaceae	Methylopila	262	0.00194415	21	0.000907925	0	0	0.00103623	0.000907925	0.00194415
Firmicutes	Clostridia	Peptostreptococcales-Tissierellales	Peptostreptococcaceae	Peptostreptococcaceae	19	0.00193179	6	0.000624235	3	0.0018531	0.00130756	-0.00122886	7.86929e-05
Firmicutes	Bacilli	Lactobacillales	Carnobacteriaceae	uncultured	37	0.00192439	2	0.000775417	0	0	0.00114898	0.000775417	0.00192439
Proteobacteria	Alphaproteobacteria	Tistrellales	Geminicoccaceae	Candidatus_Alysiosphaera	156	0.00191001	25	0.001545	15	0.00685464	0.000365009	-0.00530963	-0.00494462
Acidobacteriota	Subgroup_5	Subgroup_5	Subgroup_5	Subgroup_5	80	0.00190801	10	0.000989056	1	0.000473075	0.000918958	0.000515982	0.00143494
Proteobacteria	Gammaproteobacteria	Burkholderiales	Comamonadaceae	Hylemonella	123	0.00190629	28	0.00252827	9	0.00266206	-0.000621979	-0.000133792	-0.000755771
Actinobacteriota	Actinobacteria	Frankiales	Sporichthyaceae	Sporichthya	128	0.00187968	56	0.00548355	16	0.0036657	-0.00360387	0.00181785	-0.00178602
Bdellovibrionota	Bdellovibrionia	Bacteriovoracales	Bacteriovoracaceae	Peredibacter	109	0.00185231	12	0.000748751	3	0.000121936	0.00110356	0.000626815	0.00173037
Proteobacteria	Gammaproteobacteria	Burkholderiales	Oxalobacteraceae	[Aquaspirillum]_arcticum_group	96	0.00184301	22	0.00188144	0	0	-3.84283e-05	0.00188144	0.00184301
Proteobacteria	Gammaproteobacteria	Burkholderiales	Comamonadaceae	[Polyangium]_brachysporum_group	99	0.00183529	36	0.00636683	29	0.0104585	-0.00453154	-0.00409171	-0.00862325
Cyanobacteria	Cyanobacteriia	Cyanobacteriales	Phormidiaceae	Aerosakkonema_Lao26	17	0.00178836	2	0.000587745	0	0	0.00120062	0.000587745	0.00178836
Acidobacteriota	Acidobacteriae	Acidobacteriales	Koribacteraceae	Candidatus_Koribacter	106	0.00178786	46	0.00301843	1	5.19767e-05	-0.00123057	0.00296645	0.00173588
Patescibacteria	Parcubacteria	Candidatus_Nomurabacteria	Candidatus_Nomurabacteria	Candidatus_Nomurabacteria	23	0.00176262	1	0.000218962	4	0.00432322	0.00154366	-0.00410426	-0.0025606
Proteobacteria	Alphaproteobacteria	Rhizobiales	Beijerinckiaceae	Psychroglaciecola	172	0.00174586	162	0.0144336	18	0.00790101	-0.0126877	0.00653255	-0.00615516
Firmicutes	Clostridia	Clostridiales	Clostridiaceae	Clostridium_sensu_stricto_2	22	0.00173399	8	0.000612933	12	0.00588493	0.00112105	-0.00527199	-0.00415094
Firmicutes	Clostridia	Oscillospirales	Hungateiclostridiaceae	Fastidiosipila	110	0.00173126	17	0.000596376	0	0	0.00113489	0.000596376	0.00173126
Firmicutes	Clostridia	Peptostreptococcales-Tissierellales	Acidaminobacteraceae	Acidaminobacter	76	0.00172564	4	0.00021213	0	0	0.00151351	0.00021213	0.00172564
Proteobacteria	Gammaproteobacteria	Burkholderiales	Hydrogenophilaceae	uncultured	39	0.00171827	9	0.00149007	10	0.00112916	0.000228201	0.00036091	0.000589111
Planctomycetota	Planctomycetes	Isosphaerales	Isosphaeraceae	Tundrisphaera	119	0.00170881	32	0.00273288	18	0.00350006	-0.00102407	-0.000767185	-0.00179126
Proteobacteria	Alphaproteobacteria	Rhizobiales	Rhizobiaceae	Ciceribacter	145	0.00169535	15	0.000661055	2	0.00112361	0.0010343	-0.00046256	0.00057174
Proteobacteria	Alphaproteobacteria	Caulobacterales	Hyphomonadaceae	UKL13-1	89	0.00168814	20	0.00072139	30	0.00250027	0.000966754	-0.00177888	-0.000812126
Proteobacteria	Alphaproteobacteria	Elsterales	URHD0088	URHD0088	26	0.00168161	9	0.00129235	0	0	0.000389265	0.00129235	0.00168161
Proteobacteria	Gammaproteobacteria	Methylococcales	Methylococcaceae	Methylomagnum	63	0.00167665	10	0.000355518	1	0.000497865	0.00132113	-0.000142347	0.00117879
Firmicutes	Clostridia	Peptostreptococcales-Tissierellales	Anaerovoracaceae	[Eubacterium]_brachy_group	36	0.00167347	18	0.00125735	50	0.0201515	0.000416121	-0.0188942	-0.018478
Proteobacteria	Gammaproteobacteria	Burkholderiales	Sulfuricellaceae	Sulfurirhabdus	29	0.00166846	2	0.000245687	1	0.000337054	0.00142277	-9.1367e-05	0.0013314
Proteobacteria	Gammaproteobacteria	Burkholderiales	A21b	A21b	106	0.00165919	46	0.00445866	0	0	-0.00279948	0.00445866	0.00165919
Firmicutes	Bacilli	Bacillales	Salisediminibacteriaceae	Salipaludibacillus	38	0.00165759	2	0.000141119	0	0	0.00151647	0.000141119	0.00165759
Actinobacteriota	Actinobacteria	Propionibacteriales	Propionibacteriaceae	Propioniciclava	76	0.00165116	16	0.00210967	0	0	-0.000458507	0.00210967	0.00165116
Actinobacteriota	Actinobacteria	Micromonosporales	Micromonosporaceae	Micromonosporaceae	132	0.00164976	39	0.00435509	10	0.00375512	-0.00270533	0.000599969	-0.00210536
Firmicutes	Clostridia	Clostridiales	Clostridiaceae	Clostridium_sensu_stricto_11	62	0.00164735	20	0.00236449	14	0.00300041	-0.000717141	-0.000635917	-0.00135306
Actinobacteriota	Actinobacteria	Micrococcales	Microbacteriaceae	Huakuichenia	100	0.00162805	24	0.00161484	5	0.00347415	1.32075e-05	-0.00185931	-0.0018461
Proteobacteria	Alphaproteobacteria	Rhizobiales	Devosiaceae	Arsenicitalea	103	0.00162691	26	0.00175436	5	0.000916575	-0.000127449	0.000837788	0.000710339
Cyanobacteria	Cyanobacteriia	Cyanobacteriales	Phormidiaceae	Tychonema_CCAP_1459-11B	46	0.00162415	12	0.000975249	138	0.0158511	0.000648899	-0.0148758	-0.0142269
Firmicutes	Bacilli	Bacillales	Planococcaceae	[Renibacterium]_salmoninarum_group	11	0.00160797	0	0	0	0	0.00160797	0	0.00160797
Desulfobacterota	Desulfuromonadia	Geobacterales	Geobacteraceae	uncultured	116	0.00160098	27	0.00154668	4	0.000659467	5.43032e-05	0.000887211	0.000941514
Proteobacteria	Alphaproteobacteria	Caulobacterales	Caulobacteraceae	Caulobacteraceae	127	0.00160022	18	0.0005942	1	0.00150714	0.00100602	-0.000912944	9.30762e-05
Bdellovibrionota	Oligoflexia	Oligoflexales	Oligoflexaceae	uncultured	61	0.00159999	8	0.000563555	0	0	0.00103643	0.000563555	0.00159999
Firmicutes	Clostridia	Clostridiales	Clostridiaceae	uncultured	42	0.00159985	25	0.00394989	2	0.000401111	-0.00235004	0.00354878	0.00119874
Actinobacteriota	Actinobacteria	Micrococcales	Intrasporangiaceae	Marihabitans	66	0.00159225	16	0.000938378	30	0.0157393	0.000653868	-0.0148009	-0.014147
Verrucomicrobiota	Verrucomicrobiae	Pedosphaerales	Pedosphaeraceae	SH3-11	49	0.00159086	23	0.00231782	15	0.00109878	-0.000726961	0.00121904	0.000492083
Chloroflexi	Ktedonobacteria	Ktedonobacterales	Ktedonobacteraceae	Thermosporothrix	34	0.00158815	11	0.00157177	3	0.0014574	1.63753e-05	0.000114375	0.00013075
Actinobacteriota	Actinobacteria	Pseudonocardiales	Pseudonocardiaceae	Prauserella	46	0.00158399	12	0.00351365	2	0.0005967	-0.00192965	0.00291695	0.000987292
Proteobacteria	Alphaproteobacteria	Dongiales	Dongiaceae	Dongia	90	0.00156841	34	0.00178537	7	0.00116269	-0.00021696	0.000622683	0.000405723
Planctomycetota	Planctomycetes	Isosphaerales	Isosphaeraceae	Aquisphaera	85	0.00156166	15	0.000898499	2	0.00107548	0.000663161	-0.00017698	0.000486181
Proteobacteria	Gammaproteobacteria	Enterobacterales	Enterobacteriaceae	Cedecea	109	0.00155658	21	0.00240492	3	0.00146404	-0.00084834	0.000940875	9.25351e-05
Proteobacteria	Gammaproteobacteria	Methylococcales	Methylomonadaceae	Methylobacter	46	0.00154524	5	0.00020278	3	0.0026953	0.00134246	-0.00249252	-0.00115006
Proteobacteria	Gammaproteobacteria	uncultured	uncultured	uncultured	42	0.00154423	18	0.00254789	0	0	-0.00100365	0.00254789	0.00154423
Proteobacteria	Gammaproteobacteria	Burkholderiales	Methylophilaceae	Methylotenera	74	0.0015404	18	0.00121844	2	0.00147251	0.000321968	-0.00025407	6.7898e-05
Bacteroidota	Ignavibacteria	Ignavibacteriales	PHOS-HE36	PHOS-HE36	87	0.00153979	9	0.00107374	32	0.0266096	0.000466045	-0.0255359	-0.0250698
Actinobacteriota	Actinobacteria	Micrococcales	Microbacteriaceae	Agromyces	72	0.00153632	55	0.00339872	9	0.00493389	-0.0018624	-0.00153517	-0.00339756
Actinobacteriota	Actinobacteria	Micromonosporales	Micromonosporaceae	Virgisporangium	98	0.0015277	18	0.000701064	5	0.00120429	0.000826638	-0.000503223	0.000323415
Proteobacteria	Gammaproteobacteria	Burkholderiales	Alcaligenaceae	Parvibium	46	0.0015236	19	0.00229133	2	0.000244773	-0.000767726	0.00204656	0.00127883
Bacteroidota	Bacteroidia	Cytophagales	Hymenobacteraceae	Adhaeribacter	114	0.00152256	6	0.000302352	4	0.00173243	0.0012202	-0.00143008	-0.000209871
Desulfobacterota	Desulfobacteria	Desulfobacterales	Desulfosarcinaceae	Sva0081_sediment_group	81	0.00152035	38	0.00188396	15	0.0011416	-0.000363617	0.000742363	0.000378746
Deinococcota	Deinococci	Deinococcales	Deinococcaceae	uncultured	59	0.00150781	28	0.00139235	2	0.000367558	0.000115463	0.00102479	0.00114025
Proteobacteria	Alphaproteobacteria	Rhizobiales	Beijerinckiaceae	Methylocapsa	138	0.00150136	65	0.00353827	5	0.000533969	-0.00203691	0.0030043	0.000967393
Proteobacteria	Alphaproteobacteria	Acetobacterales	Acetobacteraceae	Acidocella	106	0.00150038	44	0.00163209	0	0	-0.000131709	0.00163209	0.00150038
Bacteroidota	Bacteroidia	Chitinophagales	Chitinophagaceae	Taibaiella	201	0.00149088	14	0.000389799	0	0	0.00110108	0.000389799	0.00149088
Patescibacteria	Gracilibacteria	Gracilibacteria	Gracilibacteria	Gracilibacteria	49	0.00148203	13	0.00123068	0	0	0.000251349	0.00123068	0.00148203
Verrucomicrobiota	Verrucomicrobiae	Verrucomicrobiales	Verrucomicrobiaceae	Roseimicrobium	79	0.00147628	4	0.000327111	2	0.00058279	0.00114917	-0.00025568	0.000893495
Actinobacteriota	Actinobacteria	Corynebacteriales	Corynebacteriaceae	Lawsonella	98	0.00147596	17	0.00145374	2	0.000493205	2.22223e-05	0.000960537	0.00098276
Proteobacteria	Gammaproteobacteria	Gammaproteobacteria_Incertae_Sedis	Unknown_Family	uncultured	43	0.0014717	19	0.000995394	1	0.000637695	0.000476309	0.000357699	0.000834007
Actinobacteriota	Actinobacteria	Pseudonocardiales	Pseudonocardiaceae	Actinokineospora	100	0.00146205	10	0.000596327	9	0.000418752	0.000865721	0.000177574	0.0010433
Armatimonadota	uncultured	uncultured	uncultured	uncultured	60	0.00146071	11	0.001097	5	0.00144937	0.000363713	-0.000352376	1.13367e-05
Bacteroidota	Kapabacteria	Kapabacteriales	Kapabacteriales	Kapabacteriales	50	0.00145829	31	0.00540621	6	0.000982793	-0.00394792	0.00442342	0.000475493
Proteobacteria	Gammaproteobacteria	Gammaproteobacteria_Incertae_Sedis	Unknown_Family	Unknown_Family	66	0.00145799	15	0.000913504	0	0	0.000544482	0.000913504	0.00145799
Actinobacteriota	Actinobacteria	Micrococcales	Intrasporangiaceae	Kribbia	38	0.00143823	28	0.00187671	23	0.00608086	-0.000438482	-0.00420415	-0.00464263
Proteobacteria	Gammaproteobacteria	Burkholderiales	Comamonadaceae	Pseudacidovorax	175	0.00142739	30	0.0031368	0	0	-0.00170941	0.0031368	0.00142739
Nitrospirota	Nitrospiria	Nitrospirales	Nitrospiraceae	Nitrospira	57	0.00141093	27	0.00244573	2	0.00024138	-0.0010348	0.00220435	0.00116955
Proteobacteria	Gammaproteobacteria	Enterobacterales	Shewanellaceae	Shewanella	36	0.00140735	2	0.000354463	1	4.20938e-05	0.00105289	0.000312369	0.00136526
Proteobacteria	Alphaproteobacteria	Acetobacterales	Acetobacteraceae	Rubritepida	101	0.00140619	22	0.00266808	20	0.00592789	-0.00126189	-0.00325981	-0.0045217
Proteobacteria	Gammaproteobacteria	Burkholderiales	Comamonadaceae	Zhizhongheella	68	0.00138971	14	0.00192641	6	3.74223e-05	-0.000536701	0.00188899	0.00135229
Bacteroidota	Bacteroidia	Cytophagales	Spirosomaceae	Larkinella	70	0.00138055	9	0.000364892	0	0	0.00101566	0.000364892	0.00138055
Proteobacteria	Gammaproteobacteria	Burkholderiales	Leeiaceae	Leeia	38	0.00136422	29	0.00274441	0	0	-0.00138019	0.00274441	0.00136422
Proteobacteria	Gammaproteobacteria	Burkholderiales	Rhodocyclaceae	Methyloversatilis	52	0.00136103	13	0.00153025	2	0.000352036	-0.000169218	0.00117821	0.001009
Proteobacteria	Alphaproteobacteria	Rhizobiales	Beijerinckiaceae	Methylosinus	116	0.00135984	74	0.00404234	5	0.000927718	-0.0026825	0.00311463	0.000432126
Proteobacteria	Alphaproteobacteria	Caulobacterales	Hyphomonadaceae	uncultured	43	0.00135897	71	0.0783145	6	0.000608516	-0.0769556	0.077706	0.00075045
Proteobacteria	Alphaproteobacteria	Rhizobiales	Methylopilaceae	Albibacter	137	0.00134386	11	0.00078885	1	0.000544697	0.000555012	0.000244153	0.000799164
Proteobacteria	Gammaproteobacteria	Burkholderiales	Rhodocyclaceae	Azovibrio	68	0.00134322	1	2.25271e-05	3	0.000923051	0.00132069	-0.000900524	0.000420169
Proteobacteria	Gammaproteobacteria	Burkholderiales	Rhodocyclaceae	Georgfuchsia	55	0.00134051	11	0.000797214	0	0	0.000543298	0.000797214	0.00134051
Proteobacteria	Gammaproteobacteria	Methylococcales	Methylococcaceae	Methylocaldum	67	0.00133749	18	0.000803294	2	0.00115099	0.000534194	-0.000347694	0.0001865
Actinobacteriota	Actinobacteria	Propionibacteriales	Propionibacteriaceae	Propionicimonas	105	0.00133519	21	0.00136074	19	0.0031708	-2.55526e-05	-0.00181006	-0.00183561
Proteobacteria	Alphaproteobacteria	Rhodobacterales	Rhodobacteraceae	Rhodobacteraceae	37	0.00132776	1	2.07013e-05	0	0	0.00130706	2.07013e-05	0.00132776
Chloroflexi	Ktedonobacteria	Ktedonobacterales	Ktedonobacteraceae	FCPS473	32	0.00131995	2	0.000233887	0	0	0.00108606	0.000233887	0.00131995
Actinobacteriota	Actinobacteria	Streptosporangiales	Streptosporangiaceae	Sphaerisporangium	39	0.00131325	7	0.000224542	1	8.7906e-06	0.00108871	0.000215751	0.00130446
Proteobacteria	Gammaproteobacteria	Enterobacterales	Pasteurellaceae	Chelonobacter	18	0.00130969	0	0	22	0.000576041	0.00130969	-0.000576041	0.000733652
Cyanobacteria	Cyanobacteriia	Leptolyngbyales	Leptolyngbyaceae	Phormidium_SAG_37.90	59	0.00130114	5	0.0003909	0	0	0.000910238	0.0003909	0.00130114
Firmicutes	Clostridia	Oscillospirales	Hungateiclostridiaceae	Anaerobacterium	72	0.00129946	14	0.00120579	0	0	9.36688e-05	0.00120579	0.00129946
Chloroflexi	Anaerolineae	2024-01-20	2024-01-20	2024-01-20	40	0.00128704	2	0.000117172	22	0.0130822	0.00116987	-0.0129651	-0.0117952
Proteobacteria	Gammaproteobacteria	Burkholderiales	Oxalobacteraceae	Oxalobacter	67	0.00128634	8	0.00173009	0	0	-0.000443745	0.00173009	0.00128634
Actinobacteriota	Actinobacteria	Pseudonocardiales	Pseudonocardiaceae	Actinorectispora	63	0.00128407	9	0.000600932	0	0	0.000683141	0.000600932	0.00128407
Proteobacteria	Alphaproteobacteria	Rhodospirillales	Magnetospirillaceae	uncultured	38	0.00128401	4	0.000344783	0	0	0.000939222	0.000344783	0.00128401
Firmicutes	Clostridia	Peptostreptococcales-Tissierellales	Peptostreptococcales-Tissierellales	Gottschalkia	30	0.00127419	5	0.000304716	0	0	0.000969477	0.000304716	0.00127419
Firmicutes	Clostridia	Lachnospirales	Lachnospiraceae	Hungatella	106	0.00127278	99	0.0179555	0	0	-0.0166827	0.0179555	0.00127278
Proteobacteria	Gammaproteobacteria	Burkholderiales	Gallionellaceae	Sideroxydans	97	0.00127003	23	0.000865908	1	0.000202789	0.00040412	0.000663119	0.00106724
Proteobacteria	Alphaproteobacteria	Rhodobacterales	Rhodobacteraceae	Thioclava	56	0.00126507	22	0.00150725	11	0.00315671	-0.000242183	-0.00164946	-0.00189164
Proteobacteria	Gammaproteobacteria	Burkholderiales	Nitrosomonadaceae	uncultured	56	0.00126485	10	0.000889654	3	0.000350247	0.000375194	0.000539407	0.000914602
Proteobacteria	Alphaproteobacteria	Rhizobiales	uncultured	uncultured	52	0.00126099	14	0.00129068	3	0.000308378	-2.969e-05	0.000982302	0.000952612
Verrucomicrobiota	Verrucomicrobiae	Verrucomicrobiales	Verrucomicrobiaceae	Prosthecobacter	84	0.00125349	11	0.000668393	3	0.000693845	0.0005851	-2.54521e-05	0.000559648
Chloroflexi	Ktedonobacteria	Ktedonobacterales	Ktedonobacteraceae	JG30a-KF-32	18	0.00125267	20	0.00397853	0	0	-0.00272586	0.00397853	0.00125267
Proteobacteria	Gammaproteobacteria	Burkholderiales	Oxalobacteraceae	Collimonas	43	0.00125135	14	0.00279236	1	0.000434146	-0.00154101	0.00235822	0.000817208
Firmicutes	Clostridia	Clostridia	Gracilibacteraceae	Lutispora	10	0.00124615	4	0.00119233	4	0.00557259	5.38188e-05	-0.00438026	-0.00432644
Proteobacteria	Alphaproteobacteria	Rhodobacterales	Rhodobacteraceae	Paenirhodobacter	39	0.00124098	9	0.00181763	8	0.00161544	-0.000576657	0.000202193	-0.000374463
Planctomycetota	Pla4_lineage	Pla4_lineage	Pla4_lineage	Pla4_lineage	49	0.00123303	10	0.0010161	0	0	0.000216929	0.0010161	0.00123303
Bacteroidota	Bacteroidia	Chitinophagales	Chitinophagaceae	Niastella	94	0.00123224	10	0.000592036	1	2.64174e-05	0.000640199	0.000565619	0.00120582
Proteobacteria	Alphaproteobacteria	Rhodobacterales	Rhodobacteraceae	Rhodobaculum	20	0.00122979	4	0.00128169	0	0	-5.18972e-05	0.00128169	0.00122979
Acidobacteriota	Subgroup_11	Subgroup_11	Subgroup_11	Subgroup_11	69	0.00122778	25	0.00260564	2	0.00016227	-0.00137786	0.00244337	0.00106551
Desulfobacterota	Desulfuromonadia	Geobacterales	Geobacteraceae	Citrifermentans	111	0.00122614	27	0.000804558	8	0.0023935	0.000421578	-0.00158894	-0.00116736
Proteobacteria	Gammaproteobacteria	Enterobacterales	Enterobacteriaceae	Mangrovibacter	11	0.00121479	1	2.29805e-05	4	0.000221888	0.00119181	-0.000198907	0.0009929
Actinobacteriota	Actinobacteria	Micrococcales	Micrococcaceae	Pseudoglutamicibacter	22	0.00120991	5	0.000926679	17	0.00607114	0.00028323	-0.00514446	-0.00486123
Proteobacteria	Gammaproteobacteria	Pseudomonadales	Marinobacteraceae	Marinobacter	13	0.00120585	0	0	0	0	0.00120585	0	0.00120585
Proteobacteria	Gammaproteobacteria	Pseudomonadales	Moraxellaceae	Paraperlucidibaca	45	0.00119738	7	0.000525059	0	0	0.000672317	0.000525059	0.00119738
Actinobacteriota	Actinobacteria	Micrococcales	Cellulomonadaceae	Cellulomonas	84	0.00119669	20	0.00184056	4	0.00137304	-0.000643865	0.000467515	-0.00017635
Proteobacteria	Alphaproteobacteria	Holosporales	Holosporaceae	uncultured	29	0.00119063	8	0.000902774	0	0	0.000287855	0.000902774	0.00119063
Firmicutes	Negativicutes	Veillonellales-Selenomonadales	Selenomonadaceae	Propionispira	18	0.00118564	2	8.3568e-05	0	0	0.00110207	8.3568e-05	0.00118564
Actinobacteriota	Actinobacteria	Pseudonocardiales	Pseudonocardiaceae	Actinophytocola	126	0.00117586	33	0.0010412	8	0.0021945	0.000134655	-0.0011533	-0.00101864
Proteobacteria	Alphaproteobacteria	Acetobacterales	Acetobacteraceae	Acidicaldus	131	0.00117198	34	0.00251267	13	0.00803812	-0.00134069	-0.00552545	-0.00686614
Actinobacteriota	Actinobacteria	Corynebacteriales	Corynebacteriales_Incertae_Sedis	Tomitella	107	0.00117059	14	0.00120322	10	0.00268083	-3.26345e-05	-0.0014776	-0.00151024
Proteobacteria	Gammaproteobacteria	Methylococcales	Methylomonadaceae	Methylovulum	61	0.00117029	24	0.00109013	28	0.00137605	8.0157e-05	-0.000285914	-0.000205757
MBNT15	MBNT15	MBNT15	MBNT15	MBNT15	83	0.00116907	16	0.00133815	6	0.00164886	-0.000169082	-0.0003107	-0.000479783
Proteobacteria	Gammaproteobacteria	Burkholderiales	Sulfuricellaceae	Ferritrophicum	30	0.001168	14	0.00222392	0	0	-0.00105592	0.00222392	0.001168
Firmicutes	Clostridia	Oscillospirales	Oscillospiraceae	Sporobacter	51	0.00116769	8	0.000907723	0	0	0.000259963	0.000907723	0.00116769
Proteobacteria	Gammaproteobacteria	Burkholderiales	Oxalobacteraceae	Actimicrobium	50	0.00116581	2	0.000300476	0	0	0.000865332	0.000300476	0.00116581
Proteobacteria	Gammaproteobacteria	Burkholderiales	Rhodocyclaceae	Dechlorosoma	37	0.00116216	30	0.00176353	12	0.00306371	-0.000601366	-0.00130018	-0.00190155
Actinobacteriota	Actinobacteria	Micrococcales	Intrasporangiaceae	Fodinibacter	39	0.00115414	22	0.00320448	22	0.00559383	-0.00205033	-0.00238935	-0.00443968
Cyanobacteria	Cyanobacteriia	Cyanobacteriales	Nostocaceae	Nostoc_PCC-7107	9	0.00115052	5	0.00186928	0	0	-0.00071876	0.00186928	0.00115052
Firmicutes	Bacilli	Lactobacillales	Carnobacteriaceae	Jeotgalibaca	58	0.00114424	0	0	2	0.0024636	0.00114424	-0.0024636	-0.00131936
Proteobacteria	Gammaproteobacteria	Burkholderiales	Comamonadaceae	Diaphorobacter	91	0.00113394	39	0.0034765	3	0.000298786	-0.00234256	0.00317771	0.000835153
Verrucomicrobiota	Verrucomicrobiae	Opitutales	Opitutaceae	IMCC26134	53	0.00113246	11	0.0015743	2	0.00154446	-0.00044184	2.9838e-05	-0.000412002
Proteobacteria	Gammaproteobacteria	Salinisphaerales	Solimonadaceae	Alkanibacter	77	0.00113171	14	0.00099018	0	0	0.000141532	0.00099018	0.00113171
Proteobacteria	Gammaproteobacteria	Pseudomonadales	Porticoccaceae	C1-B045	13	0.00113017	0	0	0	0	0.00113017	0	0.00113017
Proteobacteria	Alphaproteobacteria	Rhizobiales	Rhizobiaceae	Aquamicrobium	22	0.00112774	19	0.00183408	0	0	-0.000706336	0.00183408	0.00112774
Desulfobacterota	Syntrophia	Syntrophales	Smithellaceae	Smithella	68	0.00111747	35	0.00226952	0	0	-0.00115205	0.00226952	0.00111747
Proteobacteria	Alphaproteobacteria	Rhizobiales	Rhizobiaceae	Cohaesibacter	36	0.0011146	3	0.000110421	3	0.000339051	0.00100418	-0.00022863	0.000775554
Cyanobacteria	Cyanobacteriia	Cyanobacteriales	Nostocaceae	Stigonema_SAG_48.90	9	0.00111153	22	0.0107213	0	0	-0.00960976	0.0107213	0.00111153
Bacteroidota	Bacteroidia	Flavobacteriales	Weeksellaceae	Weeksellaceae	51	0.00111143	7	0.000227069	2	0.000303111	0.000884356	-7.60414e-05	0.000808315
Bacteroidota	Bacteroidia	Cytophagales	Cyclobacteriaceae	Algoriphagus	6	0.00110801	1	0.00047463	2	0.000503825	0.000633376	-2.91942e-05	0.000604182
Proteobacteria	Gammaproteobacteria	Burkholderiales	Rhodocyclaceae	Rhodocyclaceae	60	0.00110756	13	0.00123735	5	0.00688787	-0.000129797	-0.00565051	-0.00578031
Proteobacteria	Alphaproteobacteria	Rhizobiales	Methylopilaceae	Hansschlegelia	126	0.00110598	14	0.00125603	6	0.00119567	-0.000150049	6.03539e-05	-8.96953e-05
Acidobacteriota	Acidobacteriae	Subgroup_2	Subgroup_2	Subgroup_2	77	0.00110041	25	0.00244935	6	0.00304332	-0.00134894	-0.000593966	-0.00194291
Proteobacteria	Gammaproteobacteria	Burkholderiales	Alcaligenaceae	Advenella	65	0.00109813	24	0.000874995	4	0.0036858	0.000223138	-0.0028108	-0.00258766
Proteobacteria	Alphaproteobacteria	Rhizobiales	Hyphomicrobiaceae	uncultured	61	0.00108945	33	0.00187713	8	0.00537334	-0.000787686	-0.00349621	-0.00428389
Proteobacteria	Gammaproteobacteria	Coxiellales	Coxiellaceae	Coxiella	25	0.0010875	16	0.00213679	1	0.000186927	-0.00104929	0.00194987	0.000900574
Proteobacteria	Alphaproteobacteria	Rhizobiales	Xanthobacteraceae	Nitrobacter	49	0.00108741	28	0.00169549	3	0.000303606	-0.000608086	0.00139189	0.000783801
Proteobacteria	Alphaproteobacteria	Rhizobiales	Pleomorphomonadaceae	uncultured	36	0.0010664	47	0.00280516	0	0	-0.00173877	0.00280516	0.0010664
Planctomycetota	Planctomycetes	Pirellulales	Pirellulaceae	Pir2_lineage	41	0.00106372	6	0.000374222	0	0	0.000689496	0.000374222	0.00106372
Proteobacteria	Gammaproteobacteria	Diplorickettsiales	Diplorickettsiaceae	Diplorickettsia	33	0.00106034	52	0.000763343	10	0.00350844	0.000296996	-0.0027451	-0.0024481
Bacteroidota	Kryptonia	Kryptoniales	BSV26	BSV26	61	0.00105998	11	0.000472586	14	0.00345196	0.000587392	-0.00297937	-0.00239198
Verrucomicrobiota	Verrucomicrobiae	Pedosphaerales	Pedosphaeraceae	DEV008	31	0.00105288	17	0.00171516	3	0.000688146	-0.000662284	0.00102702	0.000364735
Acidobacteriota	Acidobacteriae	Acidobacteriales	Acidobacteriaceae_(Subgroup_1)	Occallatibacter	94	0.00105222	28	0.0014898	2	0.000447744	-0.000437585	0.00104206	0.000604474
Firmicutes	Bacilli	Bacillales	Bacillaceae	Oceanobacillus	25	0.0010494	5	0.000780839	0	0	0.000268565	0.000780839	0.0010494
Actinobacteriota	Actinobacteria	Micrococcales	Ruaniaceae	Haloactinobacterium	58	0.00104735	11	0.00082981	4	0.000186844	0.000217538	0.000642966	0.000860503
FCPU426	FCPU426	FCPU426	FCPU426	FCPU426	30	0.00104252	4	6.55104e-05	0	0	0.000977012	6.55104e-05	0.00104252
Firmicutes	Bacilli	Bacillales	Bacillaceae	Halalkalibacillus	8	0.0010421	0	0	0	0	0.0010421	0	0.0010421
Proteobacteria	Alphaproteobacteria	Rhizobiales	Xanthobacteraceae	Variibacter	104	0.00103906	13	0.000761928	5	0.000696619	0.000277131	6.53091e-05	0.00034244
Proteobacteria	Gammaproteobacteria	Xanthomonadales	Rhodanobacteraceae	Fulvimonas	25	0.00102707	1	0.000163146	0	0	0.000863926	0.000163146	0.00102707
Bacteroidota	Bacteroidia	Cytophagales	Microscillaceae	Hassallia	59	0.00102607	22	0.0019284	1	0.000145853	-0.00090233	0.00178255	0.000880217
Proteobacteria	Gammaproteobacteria	Burkholderiales	Methylophilaceae	MM2	45	0.00102554	30	0.00277638	7	0.0026671	-0.00175084	0.000109283	-0.00164156
Cyanobacteria	Cyanobacteriia	Leptolyngbyales	Leptolyngbyaceae	uncultured	16	0.00102479	25	0.00883794	0	0	-0.00781316	0.00883794	0.00102479
Bdellovibrionota	Bdellovibrionia	Bacteriovoracales	Bacteriovoracaceae	Bacteriovorax	68	0.00102288	26	0.00190226	0	0	-0.000879385	0.00190226	0.00102288
Proteobacteria	Gammaproteobacteria	Enterobacterales	Pectobacteriaceae	Brenneria	162	0.00102057	0	0	0	0	0.00102057	0	0.00102057
Proteobacteria	Gammaproteobacteria	Ectothiorhodospirales	Thioalkalispiraceae	Thioalkalispira-Sulfurivermis	18	0.00102003	6	0.000300178	1	0.000201416	0.000719853	9.87626e-05	0.000818615
Cyanobacteria	Cyanobacteriia	Limnotrichales	Limnotrichaceae	Limnothrix	30	0.00101767	10	0.00111821	9	0.00695365	-0.000100546	-0.00583543	-0.00593598
Bacteroidota	Bacteroidia	Bacteroidales	Dysgonomonadaceae	uncultured	32	0.00101526	1	0.000820233	0	0	0.000195025	0.000820233	0.00101526
Acidobacteriota	Acidobacteriae	Elev-16S-1166	Elev-16S-1166	Elev-16S-1166	13	0.00101512	3	0.00120765	0	0	-0.000192535	0.00120765	0.00101512
Proteobacteria	Gammaproteobacteria	Salinisphaerales	Solimonadaceae	Polycyclovorans	22	0.00101407	7	0.00109751	0	0	-8.34393e-05	0.00109751	0.00101407
Actinobacteriota	Actinobacteria	Micromonosporales	Micromonosporaceae	Actinocatenispora	42	0.00101337	11	0.000922216	0	0	9.11501e-05	0.000922216	0.00101337
Actinobacteriota	Actinobacteria	Micromonosporales	Micromonosporaceae	Verrucosispora	78	0.00101044	12	0.000944485	1	4.68849e-05	6.59555e-05	0.0008976	0.000963556
Campylobacterota	Campylobacteria	Campylobacterales	Arcobacteraceae	Pseudarcobacter	31	0.00101007	4	0.000334903	1	0.000308468	0.000675163	2.64359e-05	0.000701598
Proteobacteria	Gammaproteobacteria	Burkholderiales	Oxalobacteraceae	s3t2d-1089	25	0.00100875	23	0.00413837	2	0.00271364	-0.00312962	0.00142473	-0.00170489
Planctomycetota	Planctomycetes	Isosphaerales	Isosphaeraceae	uncultured	71	0.00100841	37	0.00591269	11	0.00879895	-0.00490428	-0.00288626	-0.00779054
Proteobacteria	Alphaproteobacteria	Sphingomonadales	Sphingomonadaceae	Porphyrobacter	155	0.00100642	20	0.00181741	7	0.00141025	-0.000810985	0.000407154	-0.000403831
Proteobacteria	Gammaproteobacteria	Enterobacterales	Enterobacteriaceae	Lelliottia	24	0.000996295	1	4.87793e-06	0	0	0.000991417	4.87793e-06	0.000996295
Cyanobacteria	Cyanobacteriia	Pseudanabaenales	Pseudanabaenaceae	Pseudanabaena_PCC-7429	21	0.000993648	5	0.000598385	3	0.000490023	0.000395263	0.000108362	0.000503625
Proteobacteria	Gammaproteobacteria	Burkholderiales	T34	T34	32	0.000988346	12	0.000966418	0	0	2.19282e-05	0.000966418	0.000988346
Proteobacteria	Gammaproteobacteria	Pseudomonadales	Pseudohongiellaceae	BIyi10	72	0.000982252	26	0.00245859	0	0	-0.00147634	0.00245859	0.000982252
Proteobacteria	Alphaproteobacteria	Paracaedibacterales	Paracaedibacteraceae	uncultured	24	0.000981363	13	0.00086457	0	0	0.000116792	0.00086457	0.000981363
Firmicutes	Bacilli	Erysipelotrichales	Erysipelotrichaceae	ZOR0006	97	0.000973834	7	0.000714978	0	0	0.000258856	0.000714978	0.000973834
Acidobacteriota	Acidobacteriae	Acidobacteriales	Acidobacteriaceae_(Subgroup_1)	uncultured	57	0.000970887	12	0.000657256	1	0.000274824	0.00031363	0.000382432	0.000696063
Acidobacteriota	Blastocatellia	Pyrinomonadales	Pyrinomonadaceae	RB41	94	0.00096598	22	0.000734191	3	0.000247811	0.000231789	0.00048638	0.000718169
Proteobacteria	Gammaproteobacteria	Burkholderiales	Nitrosomonadaceae	IS-44	48	0.00096593	5	0.000159436	1	0.000106756	0.000806495	5.26798e-05	0.000859175
Proteobacteria	Alphaproteobacteria	Rhizobiales	Pleomorphomonadaceae	Prosthecomicrobium	68	0.000964865	35	0.00271469	0	0	-0.00174983	0.00271469	0.000964865
Actinobacteriota	Actinobacteria	Micrococcales	Microbacteriaceae	Mycetocola	186	0.000964475	56	0.00392642	9	0.00170333	-0.00296194	0.00222308	-0.00073886
Proteobacteria	Gammaproteobacteria	Burkholderiales	Nitrosomonadaceae	DSSD61	59	0.000963856	22	0.00218658	0	0	-0.00122272	0.00218658	0.000963856
Bacteroidota	Bacteroidia	Sphingobacteriales	Sphingobacteriaceae	uncultured	44	0.000958299	17	0.00139266	4	0.00203307	-0.000434363	-0.000640407	-0.00107477
Actinobacteriota	Actinobacteria	Micrococcales	Micrococcaceae	Rothia	54	0.000953699	58	0.0140713	5	0.00449063	-0.0131176	0.00958065	-0.00353693
Acidobacteriota	Holophagae	Holophagales	Holophagaceae	Holophaga	25	0.000948038	11	0.00136653	2	0.000302164	-0.000418496	0.00106437	0.000645874
Verrucomicrobiota	Verrucomicrobiae	S-BQ2-57_soil_group	S-BQ2-57_soil_group	S-BQ2-57_soil_group	36	0.000941253	8	0.000672881	2	0.000111642	0.000268372	0.000561239	0.000829612
Proteobacteria	Gammaproteobacteria	Burkholderiales	Chromobacteriaceae	Pseudogulbenkiania	22	0.000939121	14	0.00544234	1	0.000427479	-0.00450322	0.00501486	0.000511642
Proteobacteria	Gammaproteobacteria	Methylococcales	Methylococcaceae	Methyloparacoccus	36	0.00093774	10	0.00110592	26	0.00387313	-0.000168176	-0.00276722	-0.00293539
Proteobacteria	Gammaproteobacteria	Enterobacterales	Pectobacteriaceae	Nissabacter	52	0.000931282	2	6.48179e-05	11	0.00290317	0.000866464	-0.00283835	-0.00197189
Proteobacteria	Alphaproteobacteria	Rhodobacterales	Rhodobacteraceae	Limibaculum	35	0.000930605	7	0.00109782	1	0.000295138	-0.000167213	0.00080268	0.000635466
Dependentiae	Babeliae	Babeliales	Vermiphilaceae	Vermiphilaceae	51	0.00092484	10	0.00124109	4	0.00114171	-0.000316249	9.93817e-05	-0.000216867
Actinobacteriota	Actinobacteria	Micrococcales	Dermatophilaceae	Mobilicoccus	67	0.000923632	0	0	0	0	0.000923632	0	0.000923632
Myxococcota	Polyangia	Polyangiales	Sandaracinaceae	Sandaracinus	58	0.000922297	16	0.00139763	3	0.00160242	-0.000475331	-0.000204788	-0.00068012
Firmicutes	Bacilli	Lactobacillales	Aerococcaceae	Bavariicoccus	7	0.000913739	4	0.000569681	0	0	0.000344058	0.000569681	0.000913739
Proteobacteria	Alphaproteobacteria	Rickettsiales	SM2D12	SM2D12	40	0.000905232	15	0.00127023	1	0.000309017	-0.000364997	0.000961211	0.000596215
Proteobacteria	Alphaproteobacteria	Rhizobiales	Stappiaceae	Stappia	60	0.000903674	7	0.000181242	0	0	0.000722433	0.000181242	0.000903674
Verrucomicrobiota	Verrucomicrobiae	Verrucomicrobiales	Verrucomicrobiales	Verrucomicrobiales	30	0.000903655	3	5.61165e-05	0	0	0.000847539	5.61165e-05	0.000903655
Planctomycetota	OM190	OM190	OM190	OM190	62	0.000902706	28	0.00199036	9	0.00423183	-0.00108766	-0.00224146	-0.00332912
Sva0485	Sva0485	Sva0485	Sva0485	Sva0485	56	0.000900834	26	0.000839042	8	0.00125737	6.17924e-05	-0.000418323	-0.000356531
Firmicutes	Clostridia	Clostridia	Gracilibacteraceae	uncultured	27	0.000897606	5	0.000894043	2	0.000155144	3.56312e-06	0.000738899	0.000742462
Proteobacteria	Gammaproteobacteria	Enterobacterales	Pasteurellaceae	Pasteurella	53	0.000893744	53	0.00374251	7	0.00279955	-0.00284877	0.000942964	-0.00190581
Firmicutes	Bacilli	Bacillales	Bacillaceae	Aquibacillus	4	0.000892653	0	0	0	0	0.000892653	0	0.000892653
Bacteroidota	Bacteroidia	Cytophagales	Microscillaceae	Eisenibacter	7	0.000889092	0	0	0	0	0.000889092	0	0.000889092
Planctomycetota	Phycisphaerae	Tepidisphaerales	CPla-3_termite_group	CPla-3_termite_group	28	0.000885639	5	0.00014347	1	0.000663151	0.000742169	-0.000519681	0.000222488
Proteobacteria	Alphaproteobacteria	Rhizobiales	Methyloligellaceae	Methyloligellaceae	89	0.000883428	25	0.0010652	1	0.000151409	-0.000181771	0.00091379	0.000732019
Acidobacteriota	Acidobacteriae	Acidobacteriales	Acidobacteriaceae_(Subgroup_1)	Acidicapsa	90	0.000882521	4	0.00019504	5	0.00438425	0.00068748	-0.00418921	-0.00350173
Cyanobacteria	Cyanobacteriia	Leptolyngbyales	Leptolyngbyaceae	EcFYyy-200	28	0.000882105	2	0.000118705	0	0	0.0007634	0.000118705	0.000882105
Actinobacteriota	Actinobacteria	Catenulisporales	Catenulisporaceae	Catenulispora	77	0.000881094	3	6.77641e-05	2	0.000110783	0.00081333	-4.30188e-05	0.000770311
Bacteroidota	Ignavibacteria	Ignavibacteriales	Ignavibacteriaceae	Ignavibacterium	40	0.000878016	3	0.000399724	12	0.00677085	0.000478292	-0.00637113	-0.00589284
Proteobacteria	Gammaproteobacteria	Burkholderiales	Chitinimonadaceae	Chitinivorax	34	0.000872837	21	0.00247464	1	0.00170807	-0.0016018	0.000766571	-0.00083523
Proteobacteria	Alphaproteobacteria	Caedibacterales	Caedibacteraceae	Caedibacter	41	0.000866746	5	0.000579187	0	0	0.000287558	0.000579187	0.000866746
Planctomycetota	Planctomycetes	Isosphaerales	Isosphaeraceae	Paludisphaera	40	0.000862314	60	0.0140382	1	0.000444401	-0.0131759	0.0135938	0.000417913
Proteobacteria	Gammaproteobacteria	Burkholderiales	Alcaligenaceae	uncultured	32	0.000859084	0	0	0	0	0.000859084	0	0.000859084
Bacteroidota	Bacteroidia	Bacteroidales	Dysgonomonadaceae	Petrimonas	25	0.000858178	0	0	0	0	0.000858178	0	0.000858178
Proteobacteria	Alphaproteobacteria	Rhodospirillales	Rhodospirillaceae	uncultured	37	0.000857236	18	0.00133596	0	0	-0.000478724	0.00133596	0.000857236
Proteobacteria	Gammaproteobacteria	Burkholderiales	Rhodocyclaceae	C39	54	0.000849849	21	0.00132458	2	0.00494354	-0.000474727	-0.00361897	-0.0040937
Firmicutes	Clostridia	Lachnospirales	Lachnospiraceae	Anaerocolumna	43	0.000847154	15	0.00103149	5	0.00164124	-0.000184336	-0.00060975	-0.000794086
Proteobacteria	Gammaproteobacteria	Methylococcales	Methylococcaceae	Methylococcaceae	27	0.000843294	1	8.32987e-06	0	0	0.000834964	8.32987e-06	0.000843294
Actinobacteriota	Actinobacteria	Streptomycetales	Streptomycetaceae	Streptacidiphilus	93	0.000842794	27	0.00152754	4	0.00104667	-0.00068475	0.00048087	-0.00020388
Proteobacteria	Alphaproteobacteria	Acetobacterales	Acetobacteraceae	Acidisoma	65	0.000838883	17	0.00191322	12	0.00234313	-0.00107433	-0.000429911	-0.00150424
Firmicutes	Clostridia	Peptostreptococcales-Tissierellales	Peptostreptococcales-Tissierellales	Alkaliphilus	14	0.000838359	0	0	0	0	0.000838359	0	0.000838359
Proteobacteria	Alphaproteobacteria	Micavibrionales	uncultured	uncultured	29	0.000838058	4	0.000195205	0	0	0.000642853	0.000195205	0.000838058
Proteobacteria	Alphaproteobacteria	Rhizobiales	Stappiaceae	Agaricicola	45	0.00083367	5	0.000671779	1	5.2045e-05	0.000161891	0.000619734	0.000781625
Proteobacteria	Alphaproteobacteria	Rhizobiales	Devosiaceae	Devosiaceae	62	0.000829562	7	0.000119043	0	0	0.000710519	0.000119043	0.000829562
Proteobacteria	Gammaproteobacteria	Pseudomonadales	211ds20	211ds20	52	0.00082948	37	0.00300187	3	0.000743154	-0.00217239	0.00225871	8.63261e-05
Firmicutes	Clostridia	Clostridiales	Clostridiaceae	Clostridium_sensu_stricto_10	40	0.000829003	4	0.000462275	1	0.000330829	0.000366728	0.000131446	0.000498174
Methylomirabilota	Methylomirabilia	Rokubacteriales	WX65	WX65	58	0.000825425	11	0.000157461	3	0.000629085	0.000667964	-0.000471625	0.000196339
Proteobacteria	Gammaproteobacteria	Enterobacterales	Aeromonadaceae	Tolumonas	23	0.000825	7	0.000327938	2	0.000737468	0.000497062	-0.00040953	8.75324e-05
Proteobacteria	Gammaproteobacteria	Burkholderiales	Alcaligenaceae	Orrella	28	0.000823106	3	0.000494061	0	0	0.000329046	0.000494061	0.000823106
Cyanobacteria	Cyanobacteriia	Cyanobacteriales	Nostocaceae	Aphanizomenon_NIES81	33	0.000813917	5	0.000192534	7	0.000950333	0.000621383	-0.000757799	-0.000136416
Actinobacteriota	Actinobacteria	Micrococcales	Microbacteriaceae	Microbacteriaceae	98	0.000801657	39	0.00286662	14	0.00879522	-0.00206496	-0.0059286	-0.00799356
Bacteroidota	Bacteroidia	Cytophagales	Cytophagaceae	Sporocytophaga	12	0.000801027	0	0	2	0.000777581	0.000801027	-0.000777581	2.34457e-05
Proteobacteria	Alphaproteobacteria	Sphingomonadales	Sphingomonadaceae	Sandaracinobacter	39	0.000798789	6	0.000406154	1	0.000116073	0.000392635	0.000290081	0.000682717
Desulfobacterota	Desulfovibrionia	Desulfovibrionales	Desulfovibrionaceae	Desulfovibrio	23	0.000796446	2	3.78417e-05	2	0.000994167	0.000758604	-0.000956325	-0.000197721
Bacteroidota	Rhodothermia	Rhodothermales	Rhodothermaceae	Rubrivirga	18	0.000796033	17	0.000857665	1	0.00012533	-6.16313e-05	0.000732335	0.000670704
Proteobacteria	Gammaproteobacteria	Burkholderiales	Comamonadaceae	Caldimonas	39	0.000787213	19	0.00170153	0	0	-0.000914316	0.00170153	0.000787213
Planctomycetota	Planctomycetes	Planctomycetales	Schlesneriaceae	Schlesneria	66	0.000778	16	0.000952234	10	0.00441218	-0.000174234	-0.00345994	-0.00363418
Actinobacteriota	Actinobacteria	Micrococcales	Microbacteriaceae	Leucobacter	81	0.000777221	73	0.00226316	13	0.00868583	-0.00148594	-0.00642268	-0.00790861
Desulfobacterota	Desulfuromonadia	Geobacterales	Geobacteraceae	Geobacteraceae	68	0.00077319	4	0.000161718	2	0.000272913	0.000611472	-0.000111195	0.000500277
Proteobacteria	Gammaproteobacteria	Enterobacterales	Yersiniaceae	Rahnella1	20	0.000772625	1	3.97947e-05	0	0	0.000732831	3.97947e-05	0.000772625
Proteobacteria	Gammaproteobacteria	Burkholderiales	Chitinibacteraceae	Chitinibacter	61	0.000759349	25	0.000987902	9	0.0025728	-0.000228553	-0.0015849	-0.00181346
Actinobacteriota	Actinobacteria	Micrococcales	Microbacteriaceae	uncultured	106	0.000757238	55	0.0063308	15	0.00723295	-0.00557356	-0.00090215	-0.00647571
Actinobacteriota	Actinobacteria	Micrococcales	Intrasporangiaceae	Ornithinicoccus	103	0.000747616	28	0.000710891	173	0.00919604	3.67247e-05	-0.00848515	-0.00844842
Actinobacteriota	Actinobacteria	Frankiales	Frankiaceae	Frankia	56	0.000745372	17	0.00195479	4	0.00126556	-0.00120942	0.00068923	-0.000520192
Actinobacteriota	Actinobacteria	Micrococcales	Dermacoccaceae	Barrientosiimonas	73	0.000743801	12	0.000733492	83	0.0155128	1.03088e-05	-0.0147794	-0.014769
Proteobacteria	Gammaproteobacteria	Xanthomonadales	Rhodanobacteraceae	Rhodanobacteraceae	14	0.000736648	0	0	0	0	0.000736648	0	0.000736648
Proteobacteria	Gammaproteobacteria	JG36-GS-52	JG36-GS-52	JG36-GS-52	44	0.000735856	10	0.000534662	2	0.000857379	0.000201193	-0.000322717	-0.000121523
Actinobacteriota	Actinobacteria	Streptosporangiales	Streptosporangiales_Incertae_Sedis	Motilibacter	33	0.000724988	2	6.6325e-05	2	0.000849791	0.000658663	-0.000783466	-0.000124802
Proteobacteria	Alphaproteobacteria	Reyranellales	Reyranellaceae	uncultured	17	0.000721314	4	0.000327607	0	0	0.000393707	0.000327607	0.000721314
Proteobacteria	Alphaproteobacteria	Rhizobiales	Xanthobacteraceae	Azorhizobium	28	0.000721158	8	0.00108756	0	0	-0.000366406	0.00108756	0.000721158
Bacteroidota	Bacteroidia	Chitinophagales	Chitinophagaceae	Arachidicoccus	63	0.0007204	3	1.50438e-05	2	0.00169072	0.000705357	-0.00167567	-0.000970316
Firmicutes	Bacilli	Lactobacillales	P5D1-392	P5D1-392	9	0.000719265	6	0.000896291	0	0	-0.000177026	0.000896291	0.000719265
Proteobacteria	Alphaproteobacteria	Rhizobiales	Methylopilaceae	Methylopilaceae	30	0.000709739	15	0.00118734	0	0	-0.000477598	0.00118734	0.000709739
Firmicutes	Clostridia	Peptostreptococcales-Tissierellales	Peptostreptococcaceae	[Eubacterium]_tenue_group	4	0.000708002	1	0.000167447	0	0	0.000540555	0.000167447	0.000708002
Firmicutes	Clostridia	Oscillospirales	[Eubacterium]_coprostanoligenes_group	[Eubacterium]_coprostanoligenes_group	13	0.000706151	5	0.000970136	0	0	-0.000263986	0.000970136	0.000706151
Firmicutes	Clostridia	Clostridiales	Clostridiaceae	Clostridium_sensu_stricto_6	18	0.000705103	8	0.0014469	0	0	-0.000741792	0.0014469	0.000705103
Proteobacteria	Gammaproteobacteria	Burkholderiales	Nitrosomonadaceae	oc32	62	0.000700417	18	0.00343722	2	0.000829259	-0.0027368	0.00260796	-0.000128841
Bacteroidota	Bacteroidia	Bacteroidales	Prolixibacteraceae	WCHB1-32	25	0.000699529	19	0.0013448	0	0	-0.00064527	0.0013448	0.000699529
Firmicutes	Clostridia	Clostridiales	Clostridiaceae	Clostridium_sensu_stricto_3	54	0.000698958	12	0.000906126	7	0.00251482	-0.000207167	-0.0016087	-0.00181586
Elusimicrobiota	Lineage_IIa	Lineage_IIa	Lineage_IIa	Lineage_IIa	25	0.000696583	9	0.000923714	0	0	-0.000227131	0.000923714	0.000696583
Actinobacteriota	Actinobacteria	Pseudonocardiales	Pseudonocardiaceae	Longimycelium	47	0.000696134	12	0.000940795	3	0.000422511	-0.000244661	0.000518285	0.000273623
Firmicutes	Negativicutes	Veillonellales-Selenomonadales	uncultured	uncultured	24	0.000695155	5	0.00125946	1	0.00379267	-0.000564301	-0.00253322	-0.00309752
Cyanobacteria	Cyanobacteriia	Cyanobacteriales	Phormidiaceae	Planktothrix_NIVA-CYA_15	22	0.000695083	45	0.00588913	1	0.000212406	-0.00519405	0.00567673	0.000482677
Bacteroidota	Bacteroidia	Chitinophagales	37-13	37-13	39	0.000692703	9	0.000600512	0	0	9.21905e-05	0.000600512	0.000692703
Verrucomicrobiota	Verrucomicrobiae	Pedosphaerales	Pedosphaeraceae	ADurb.Bin118	33	0.000684743	8	0.000320265	1	0.000924691	0.000364477	-0.000604426	-0.000239949
Actinobacteriota	Actinobacteria	Micrococcales	Microbacteriaceae	Frigoribacterium	90	0.00067913	8	0.000307315	11	0.00804535	0.000371815	-0.00773803	-0.00736622
Myxococcota	Polyangia	Polyangiales	uncultured	uncultured	61	0.000670301	13	0.0022116	0	0	-0.0015413	0.0022116	0.000670301
Planctomycetota	Phycisphaerae	Tepidisphaerales	Tepidisphaeraceae	Tepidisphaera	46	0.000665184	7	0.000753038	4	0.00142482	-8.78539e-05	-0.000671778	-0.000759632
Proteobacteria	Gammaproteobacteria	Burkholderiales	Oxalobacteraceae	Rugamonas	50	0.00066044	14	0.000669528	0	0	-9.08806e-06	0.000669528	0.00066044
Proteobacteria	Alphaproteobacteria	Paracaedibacterales	Paracaedibacteraceae	Candidatus_Paracaedibacter	36	0.000658737	13	0.00130511	2	0.000107859	-0.00064637	0.00119725	0.000550877
Firmicutes	Clostridia	Lachnospirales	Lachnospiraceae	Dorea	29	0.000657643	50	0.00323477	7	0.00449552	-0.00257713	-0.00126074	-0.00383787
Firmicutes	Limnochordia	Limnochordia	Limnochordia	Hydrogenispora	42	0.000656214	28	0.00253193	10	0.00307355	-0.00187572	-0.000541613	-0.00241733
Proteobacteria	Alphaproteobacteria	Rickettsiales	Rickettsiaceae	Candidatus_Megaira	81	0.000655678	5	0.000167822	2	1.29356e-05	0.000487857	0.000154886	0.000642743
Actinobacteriota	Actinobacteria	Frankiales	Geodermatophilaceae	Antricoccus	50	0.000655236	22	0.00302815	57	0.0153174	-0.00237291	-0.0122892	-0.0146622
Proteobacteria	Alphaproteobacteria	Rhodobacterales	Rhodobacteraceae	Rhodovulum	10	0.00065333	0	0	0	0	0.00065333	0	0.00065333
Planctomycetota	Planctomycetes	Isosphaerales	Isosphaeraceae	Singulisphaera	28	0.000646964	10	0.000884852	5	0.00288751	-0.000237887	-0.00200266	-0.00224054
Actinobacteriota	Actinobacteria	Frankiales	Sporichthyaceae	hgcI_clade	47	0.000640616	19	0.00117736	3	0.000517196	-0.000536739	0.000660159	0.00012342
Actinobacteriota	Actinobacteria	Micromonosporales	Micromonosporaceae	Asanoa	52	0.000639529	2	1.21349e-05	0	0	0.000627394	1.21349e-05	0.000639529
Actinobacteriota	Acidimicrobiia	Actinomarinales	uncultured	uncultured	38	0.000638532	10	0.000924973	1	0.000523282	-0.000286441	0.000401691	0.000115251
Firmicutes	Bacilli	Bacillales	Planococcaceae	Filibacter	12	0.000636971	5	0.000479473	3	0.00255225	0.000157498	-0.00207278	-0.00191528
Myxococcota	Myxococcia	Myxococcales	Myxococcaceae	Archangium	15	0.000631188	5	0.000759695	0	0	-0.000128507	0.000759695	0.000631188
Actinobacteriota	Actinobacteria	Micrococcales	Microbacteriaceae	Okibacterium	51	0.000629115	23	0.00388833	9	0.0066121	-0.00325922	-0.00272376	-0.00598298
Chloroflexi	Anaerolineae	SBR1031	SBR1031	SBR1031	38	0.000612339	10	0.000370594	12	0.00352641	0.000241745	-0.00315581	-0.00291407
Actinobacteriota	Actinobacteria	Micrococcales	Dermacoccaceae	Demetria	45	0.000610296	10	0.000625333	29	0.00602379	-1.50374e-05	-0.00539846	-0.0054135
Actinobacteriota	Actinobacteria	Pseudonocardiales	Pseudonocardiaceae	Kibdelosporangium	56	0.000601058	5	0.000533226	1	0.00026802	6.78322e-05	0.000265206	0.000333039
Verrucomicrobiota	Chlamydiae	Chlamydiales	cvE6	cvE6	27	0.000600733	2	6.38981e-05	0	0	0.000536835	6.38981e-05	0.000600733
Fibrobacterota	Fibrobacteria	Fibrobacterales	Fibrobacteraceae	uncultured	18	0.000599279	8	0.000669179	0	0	-6.99001e-05	0.000669179	0.000599279
Chloroflexi	Dehalococcoidia	GIF9	GIF9	GIF9	12	0.00059153	9	0.000930938	2	0.011589	-0.000339408	-0.0106581	-0.0109975
Proteobacteria	Alphaproteobacteria	Rhizobiales	Rhizobiaceae	Falsochrobactrum	45	0.000591388	10	0.000819109	34	0.00407498	-0.000227721	-0.00325587	-0.0034836
Cyanobacteria	Cyanobacteriia	Cyanobacteriales	Phormidiaceae	Kamptonema_PCC-6407	25	0.000589111	1	0.000126183	7	0.00202072	0.000462928	-0.00189454	-0.00143161
Proteobacteria	Gammaproteobacteria	Xanthomonadales	Xanthomonadaceae	SN8	25	0.000588403	3	9.85333e-05	0	0	0.00048987	9.85333e-05	0.000588403
Proteobacteria	Alphaproteobacteria	Azospirillales	Azospirillaceae	Azospirillum	24	0.000584978	18	0.00258667	0	0	-0.00200169	0.00258667	0.000584978
Proteobacteria	Gammaproteobacteria	Burkholderiales	Comamonadaceae	Malikia	65	0.000577707	23	0.000797695	12	0.00268719	-0.000219988	-0.00188949	-0.00210948
Actinobacteriota	Actinobacteria	Micrococcales	Micrococcaceae	Zhihengliuella	13	0.00057391	7	0.000729737	0	0	-0.000155827	0.000729737	0.00057391
Bacteroidota	Bacteroidia	Chitinophagales	Chitinophagaceae	Segetibacter	74	0.00057288	11	0.000328898	3	0.00146379	0.000243982	-0.00113489	-0.000890907
Chloroflexi	Ktedonobacteria	B12-WMSP1	B12-WMSP1	B12-WMSP1	17	0.000572802	3	0.000444094	0	0	0.000128708	0.000444094	0.000572802
Proteobacteria	Gammaproteobacteria	Burkholderiales	Aquaspirillaceae	Rivicola	42	0.000571417	45	0.00160448	6	0.0022744	-0.00103306	-0.000669927	-0.00170299
Proteobacteria	Gammaproteobacteria	Enterobacterales	JI49D030	JI49D030	8	0.000570482	1	6.45001e-05	1	0.000381974	0.000505982	-0.000317474	0.000188508
Proteobacteria	Alphaproteobacteria	Rhizobiales	Beijerinckiaceae	Beijerinckia	21	0.000570231	6	0.000457277	1	0.000721361	0.000112953	-0.000264084	-0.000151131
Actinobacteriota	Actinobacteria	Micromonosporales	Micromonosporaceae	Stackebrandtia	39	0.000567075	0	0	1	0.000142435	0.000567075	-0.000142435	0.00042464
Gemmatimonadota	Gemmatimonadetes	Gemmatimonadales	Gemmatimonadaceae	Gemmatirosa	26	0.000564554	2	0.000123515	1	9.7371e-05	0.000441039	2.61439e-05	0.000467183
Verrucomicrobiota	Verrucomicrobiae	Pedosphaerales	Pedosphaeraceae	DEV114	26	0.000564168	29	0.00231807	1	0.000120516	-0.0017539	0.00219755	0.000443652
Actinobacteriota	Actinobacteria	Micrococcales	Microbacteriaceae	Schumannella	48	0.000561234	11	0.00094641	2	0.000889967	-0.000385176	5.64434e-05	-0.000328732
Bacteroidota	Bacteroidia	Chitinophagales	Chitinophagaceae	UTBCD1	46	0.000560031	1	9.18567e-05	0	0	0.000468174	9.18567e-05	0.000560031
Proteobacteria	Alphaproteobacteria	Rhodobacterales	Rhodobacteraceae	HIMB11	5	0.000555686	0	0	0	0	0.000555686	0	0.000555686
Proteobacteria	Alphaproteobacteria	Rhodobacterales	Rhodobacteraceae	Frigidibacter	12	0.000552559	0	0	0	0	0.000552559	0	0.000552559
Proteobacteria	Gammaproteobacteria	Chromatiales	Chromatiaceae	Thiophaeococcus	6	0.000552157	0	0	0	0	0.000552157	0	0.000552157
Actinobacteriota	Actinobacteria	Propionibacteriales	Propionibacteriaceae	Auraticoccus	17	0.000550978	1	7.1629e-05	0	0	0.000479349	7.1629e-05	0.000550978
Acidobacteriota	Acidobacteriae	Acidobacteriales	Acidobacteriaceae_(Subgroup_1)	Telmatobacter	30	0.000547927	16	0.0010607	0	0	-0.000512774	0.0010607	0.000547927
Chloroflexi	Chloroflexia	Chloroflexales	Roseiflexaceae	Kouleothrix	26	0.000547916	5	0.000517152	0	0	3.07648e-05	0.000517152	0.000547916
Proteobacteria	Alphaproteobacteria	Rhizobiales	Xanthobacteraceae	Ancylobacter	51	0.000547737	6	0.000243536	0	0	0.000304201	0.000243536	0.000547737
Proteobacteria	Alphaproteobacteria	Rhodobacterales	Rhodobacteraceae	Plastorhodobacter	5	0.000546428	2	0.000148095	2	0.000650886	0.000398333	-0.000502792	-0.000104458
Spirochaetota	Spirochaetia	Spirochaetales	Spirochaetaceae	uncultured	34	0.000546338	19	0.00107168	0	0	-0.000525345	0.00107168	0.000546338
Verrucomicrobiota	Verrucomicrobiae	Chthoniobacterales	01D2Z36	01D2Z36	34	0.000546072	1	0.00016726	0	0	0.000378812	0.00016726	0.000546072
Bacteroidota	Bacteroidia	Bacteroidales	SB-5	SB-5	20	0.000543717	10	0.000520126	9	0.00280988	2.35907e-05	-0.00228975	-0.00226616
Actinobacteriota	Actinobacteria	Micromonosporales	Micromonosporaceae	Plantactinospora	44	0.0005436	6	0.000324326	1	0.00015635	0.000219274	0.000167977	0.000387251
Proteobacteria	Gammaproteobacteria	Enterobacterales	Pasteurellaceae	Actinobacillus	6	0.000540806	1	0.000118623	0	0	0.000422182	0.000118623	0.000540806
Proteobacteria	Gammaproteobacteria	Enterobacterales	Pectobacteriaceae	Pectobacterium	13	0.000539845	0	0	0	0	0.000539845	0	0.000539845
Firmicutes	Clostridia	Lachnospirales	Lachnospiraceae	Incertae_Sedis	50	0.000537376	18	0.00502077	33	0.0125193	-0.0044834	-0.0074985	-0.0119819
Bacteroidota	Bacteroidia	Sphingobacteriales	Sphingobacteriaceae	Nubsella	47	0.000533334	2	0.000372429	3	0.00195713	0.000160904	-0.0015847	-0.00142379
Verrucomicrobiota	Chlamydiae	Chlamydiales	Simkaniaceae	uncultured	23	0.000531542	39	0.00346532	0	0	-0.00293377	0.00346532	0.000531542
Actinobacteriota	Actinobacteria	Glycomycetales	Glycomycetaceae	Glycomyces	20	0.000530252	14	0.000885585	0	0	-0.000355333	0.000885585	0.000530252
Proteobacteria	Alphaproteobacteria	Rhizobiales	Hyphomicrobiaceae	Hyphomicrobiaceae	39	0.000525334	5	0.000425947	0	0	9.93863e-05	0.000425947	0.000525334
Bacteroidota	Bacteroidia	Bacteroidales	Bacteroidetes_BD2-2	Bacteroidetes_BD2-2	23	0.000524213	7	0.000388108	5	0.00219747	0.000136105	-0.00180936	-0.00167326
Proteobacteria	Alphaproteobacteria	Rhizobiales	Xanthobacteraceae	Starkeya	42	0.000523122	0	0	2	0.000443469	0.000523122	-0.000443469	7.96524e-05
Proteobacteria	Alphaproteobacteria	Rhizobiales	Rhizobiaceae	Nitratireductor	38	0.000521425	9	0.000654494	6	0.00249158	-0.00013307	-0.00183708	-0.00197015
Myxococcota	Myxococcia	Myxococcales	Myxococcaceae	Aggregicoccus	7	0.000519744	0	0	0	0	0.000519744	0	0.000519744
Actinobacteriota	Actinobacteria	Micrococcales	Microbacteriaceae	Galbitalea	39	0.000518171	7	0.000205335	2	0.000245038	0.000312836	-3.97037e-05	0.000273133
Proteobacteria	Alphaproteobacteria	Rhodobacterales	Rhodobacteraceae	Methylarcula	7	0.000513066	3	0.00125442	0	0	-0.000741355	0.00125442	0.000513066
Cyanobacteria	Sericytochromatia	Sericytochromatia	Sericytochromatia	Sericytochromatia	45	0.000512987	13	0.000702455	0	0	-0.000189468	0.000702455	0.000512987
Gemmatimonadota	Longimicrobia	Longimicrobiales	Longimicrobiaceae	YC-ZSS-LKJ147	19	0.000512542	4	0.000298466	3	0.000726442	0.000214076	-0.000427976	-0.0002139
Actinobacteriota	Actinobacteria	Pseudonocardiales	Pseudonocardiaceae	Actinoalloteichus	28	0.000511332	9	0.000440924	2	0.00158409	7.04077e-05	-0.00114317	-0.00107276
Actinobacteriota	Actinobacteria	Pseudonocardiales	Pseudonocardiaceae	uncultured	30	0.000509827	7	0.00058801	0	0	-7.81827e-05	0.00058801	0.000509827
Proteobacteria	Gammaproteobacteria	Burkholderiales	Rhodocyclaceae	Niveibacterium	41	0.000509566	6	0.000495133	3	0.000303179	1.44328e-05	0.000191953	0.000206386
Actinobacteriota	Actinobacteria	Micrococcales	Dermacoccaceae	Allobranchiibius	58	0.000508656	1	1.75874e-05	0	0	0.000491069	1.75874e-05	0.000508656
Proteobacteria	Alphaproteobacteria	Puniceispirillales	uncultured	uncultured	22	0.000508111	1	4.33299e-05	2	0.000303661	0.000464781	-0.000260331	0.00020445
Chloroflexi	Anaerolineae	SBR1031	A4b	OLB13	6	0.000507335	3	0.000260064	3	0.00291881	0.000247272	-0.00265875	-0.00241148
Proteobacteria	Alphaproteobacteria	Rhizobiales	Pleomorphomonadaceae	Pleomorphomonas	31	0.000504754	1	0.000145703	0	0	0.000359051	0.000145703	0.000504754
Cyanobacteria	Cyanobacteriia	Cyanobacteriales	Nostocaceae	Nostoc_PCC-8976	8	0.000503952	0	0	0	0	0.000503952	0	0.000503952
Proteobacteria	Alphaproteobacteria	Rhodobacterales	Rhodobacteraceae	Oceaniovalibus	28	0.000500686	10	0.000792314	0	0	-0.000291628	0.000792314	0.000500686
Proteobacteria	Alphaproteobacteria	Rhizobiales	Beijerinckiaceae	Methylovirgula	64	0.000497601	50	0.00306358	3	0.000341484	-0.00256598	0.0027221	0.000156116
Bacteroidota	Bacteroidia	Cytophagales	Spirosomaceae	Rudanella	20	0.000495572	3	0.000131022	0	0	0.000364549	0.000131022	0.000495572
Actinobacteriota	Actinobacteria	Micrococcales	Microbacteriaceae	Candidatus_Planktoluna	28	0.000493657	23	0.00147943	0	0	-0.000985777	0.00147943	0.000493657
Planctomycetota	Phycisphaerae	Phycisphaerales	Phycisphaeraceae	CL500-3	20	0.000488682	2	0.000133434	2	0.000467637	0.000355249	-0.000334203	2.10453e-05
Dependentiae	Babeliae	Babeliales	Babeliaceae	Babeliaceae	11	0.000487948	1	0.000202053	0	0	0.000285895	0.000202053	0.000487948
Proteobacteria	Gammaproteobacteria	Enterobacterales	Yersiniaceae	Samsonia	3	0.00048715	0	0	0	0	0.00048715	0	0.00048715
Actinobacteriota	Actinobacteria	Micromonosporales	Micromonosporaceae	Krasilnikovia	72	0.000485806	14	0.00102612	1	0.000654469	-0.000540312	0.000371649	-0.000168663
Proteobacteria	Gammaproteobacteria	Burkholderiales	Comamonadaceae	Tepidimonas	34	0.000481728	9	0.000476895	7	0.00249809	4.83306e-06	-0.00202119	-0.00201636
Bdellovibrionota	Bdellovibrionia	Bdellovibrionales	Bdellovibrionaceae	OM27_clade	17	0.000478799	7	0.000525915	0	0	-4.71161e-05	0.000525915	0.000478799
Desulfobacterota	Desulfobacteria	Desulfatiglandales	Desulfatiglandaceae	Desulfatiglans	23	0.000472713	14	0.000533826	2	0.000478155	-6.11134e-05	5.56713e-05	-5.4421e-06
Firmicutes	Clostridia	Peptostreptococcales-Tissierellales	Peptostreptococcaceae	uncultured	7	0.000458713	4	0.000661694	6	0.00361487	-0.000202981	-0.00295317	-0.00315616
Verrucomicrobiota	Verrucomicrobiae	Pedosphaerales	Pedosphaeraceae	Ellin516	26	0.000454021	7	0.000676091	1	3.58088e-05	-0.00022207	0.000640282	0.000418212
Actinobacteriota	Actinobacteria	Micromonosporales	Micromonosporaceae	Phytohabitans	52	0.000453056	18	0.00078749	5	0.00332574	-0.000334435	-0.00253825	-0.00287268
Proteobacteria	Alphaproteobacteria	Sphingomonadales	Sphingomonadaceae	Sandarakinorhabdus	45	0.000452737	10	0.000210715	4	0.0008205	0.000242022	-0.000609785	-0.000367763
Actinobacteriota	Actinobacteria	Pseudonocardiales	Pseudonocardiaceae	Thermotunica	58	0.000452544	2	0.000145955	0	0	0.000306588	0.000145955	0.000452544
Proteobacteria	Alphaproteobacteria	Acetobacterales	Acetobacteraceae	Roseococcus	34	0.000449037	37	0.00236553	1	6.45887e-05	-0.0019165	0.00230094	0.000384448
Proteobacteria	Gammaproteobacteria	Nitrosococcales	Nitrosococcaceae	wb1-P19	11	0.000447871	4	0.000143142	2	0.000222967	0.000304729	-7.98245e-05	0.000224905
Bacteroidota	Bacteroidia	Chitinophagales	Chitinophagaceae	Flavitalea	52	0.000447325	5	0.000149954	2	0.00121977	0.000297371	-0.00106982	-0.000772449
Firmicutes	Bacilli	Lactobacillales	Aerococcaceae	Aerosphaera	2	0.000447003	3	0.00111635	0	0	-0.000669343	0.00111635	0.000447003
Firmicutes	Clostridia	Lachnospirales	Lachnospiraceae	Herbinix	16	0.000445794	0	0	0	0	0.000445794	0	0.000445794
Proteobacteria	Gammaproteobacteria	Burkholderiales	Gallionellaceae	Candidatus_Nitrotoga	22	0.000441211	7	0.000230325	0	0	0.000210886	0.000230325	0.000441211
Actinobacteriota	Actinobacteria	Micrococcales	Ruaniaceae	Ruania	25	0.000436087	7	0.000644617	11	0.00179911	-0.00020853	-0.00115449	-0.00136302
Cyanobacteria	Cyanobacteriia	Cyanobacteriales	Microcystaceae	Synechocystis_CCALA_700	6	0.000434117	2	0.000541536	5	0.00101157	-0.000107419	-0.000470032	-0.000577451
Proteobacteria	Gammaproteobacteria	Burkholderiales	Rhodocyclaceae	Sulfurisoma	13	0.000431287	1	0.000197858	4	0.00142928	0.00023343	-0.00123143	-0.000997995
Firmicutes	Clostridia	Christensenellales	Christensenellaceae	uncultured	15	0.000431162	5	0.000883899	1	0.00124633	-0.000452737	-0.000362435	-0.000815172
Actinobacteriota	Actinobacteria	Propionibacteriales	Propionibacteriaceae	Tessaracoccus	29	0.000428606	2	8.80416e-05	0	0	0.000340565	8.80416e-05	0.000428606
Bacteroidota	Bacteroidia	Sphingobacteriales	ST-12K33	ST-12K33	29	0.000422668	4	0.00043596	0	0	-1.32926e-05	0.00043596	0.000422668
Proteobacteria	Gammaproteobacteria	Burkholderiales	Alcaligenaceae	Basilea	14	0.000419134	48	0.00654313	0	0	-0.00612399	0.00654313	0.000419134
Proteobacteria	Alphaproteobacteria	Elsterales	Elsteraceae	Aliidongia	37	0.000418751	5	0.000404683	0	0	1.4068e-05	0.000404683	0.000418751
Firmicutes	Negativicutes	Veillonellales-Selenomonadales	Sporomusaceae	Anaerosinus	22	0.000415538	1	0.000145415	0	0	0.000270123	0.000145415	0.000415538
Bacteroidota	Bacteroidia	Chitinophagales	Chitinophagaceae	Filimonas	45	0.000414012	2	0.000273461	1	1.72838e-05	0.000140551	0.000256177	0.000396728
Cyanobacteria	Cyanobacteriia	Cyanobacteriales	Xenococcaceae	Chroococcopsis	9	0.000413437	10	0.00087626	0	0	-0.000462823	0.00087626	0.000413437
Patescibacteria	CPR2	CPR2	CPR2	CPR2	20	0.000412728	11	0.00156893	0	0	-0.00115621	0.00156893	0.000412728
Acidobacteriota	Thermoanaerobaculia	Thermoanaerobaculales	Thermoanaerobaculaceae	TPD-58	17	0.000409157	2	0.000307143	0	0	0.000102014	0.000307143	0.000409157
Proteobacteria	Alphaproteobacteria	Azospirillales	Azospirillaceae	uncultured	16	0.000408652	21	0.00167503	3	0.000517788	-0.00126638	0.00115724	-0.000109136
Bacteroidota	Bacteroidia	Flavobacteriales	Weeksellaceae	Moheibacter	14	0.000406867	0	0	0	0	0.000406867	0	0.000406867
Myxococcota	Polyangia	Nannocystales	Nannocystaceae	uncultured	8	0.00040449	1	0.000373611	0	0	3.08784e-05	0.000373611	0.00040449
Actinobacteriota	Actinobacteria	Streptomycetales	Streptomycetaceae	Allostreptomyces	53	0.000404404	46	0.00126075	4	0.00137947	-0.000856346	-0.00011872	-0.000975066
Proteobacteria	Gammaproteobacteria	Burkholderiales	Comamonadaceae	Tepidicella	18	0.000404154	12	0.0017931	0	0	-0.00138895	0.0017931	0.000404154
Proteobacteria	Alphaproteobacteria	Defluviicoccales	Defluviicoccaceae	Defluviicoccus	19	0.000403287	2	7.44438e-05	6	0.000734391	0.000328843	-0.000659947	-0.000331104
Firmicutes	Desulfitobacteriia	Desulfitobacteriales	Desulfitobacteriales	TC1	18	0.000402158	0	0	6	0.0258251	0.000402158	-0.0258251	-0.025423
Actinobacteriota	Actinobacteria	Micrococcales	Dermacoccaceae	Rudaeicoccus	43	0.000402019	5	0.000135819	15	0.00119434	0.0002662	-0.00105852	-0.000792325
Verrucomicrobiota	Chlamydiae	Chlamydiales	Parachlamydiaceae	Candidatus_Metachlamydia	2	0.000401369	0	0	0	0	0.000401369	0	0.000401369
Actinobacteriota	Actinobacteria	Micrococcales	Dermatophilaceae	Piscicoccus	10	0.000396654	1	0.000151624	1	0.00107213	0.00024503	-0.000920511	-0.000675481
Firmicutes	Bacilli	Paenibacillales	Paenibacillaceae	Oxalophagus	17	0.000394599	11	0.00289133	0	0	-0.00249673	0.00289133	0.000394599
Actinobacteriota	Actinobacteria	Kineosporiales	Kineosporiaceae	Pseudokineococcus	22	0.00039345	4	0.00244649	1	0.00057838	-0.00205303	0.00186811	-0.000184929
Cloacimonadota	Cloacimonadia	Cloacimonadales	PBS-18	PBS-18	11	0.000391813	0	0	0	0	0.000391813	0	0.000391813
Bacteroidota	Bacteroidia	Chitinophagales	Chitinophagaceae	Parasegetibacter	26	0.000390632	4	0.000111327	0	0	0.000279305	0.000111327	0.000390632
Bacteroidota	Bacteroidia	Flavobacteriales	Weeksellaceae	Chishuiella	10	0.000389626	2	9.21549e-05	0	0	0.000297471	9.21549e-05	0.000389626
Firmicutes	Thermacetogenia	Thermacetogeniales	Thermacetogeniaceae	Thermacetogeniaceae	8	0.000388636	2	0.000910463	0	0	-0.000521827	0.000910463	0.000388636
Verrucomicrobiota	Verrucomicrobiae	Chthoniobacterales	Terrimicrobiaceae	FukuN18_freshwater_group	37	0.000387043	14	0.000987057	4	0.000463846	-0.000600014	0.000523211	-7.68036e-05
Patescibacteria	Saccharimonadia	Saccharimonadales	Saccharimonadaceae	GTL1	3	0.000386727	0	0	0	0	0.000386727	0	0.000386727
Firmicutes	Bacilli	Lactobacillales	Aerococcaceae	Globicatella	7	0.000384856	0	0	0	0	0.000384856	0	0.000384856
Proteobacteria	Alphaproteobacteria	Alphaproteobacteria_Incertae_Sedis	Unknown_Family	Acuticoccus	32	0.000384469	3	7.99724e-05	3	0.000440023	0.000304497	-0.000360051	-5.55541e-05
Actinobacteriota	Actinobacteria	Propionibacteriales	Nocardioidaceae	Mumia	23	0.000382123	3	0.00061908	0	0	-0.000236956	0.00061908	0.000382123
Proteobacteria	Gammaproteobacteria	Methylococcales	Methylomonadaceae	Methylomicrobium	18	0.000377447	3	0.000238924	0	0	0.000138523	0.000238924	0.000377447
Actinobacteriota	Actinobacteria	Micrococcales	Microbacteriaceae	Leifsonia	43	0.000371664	71	0.00623789	10	0.00675579	-0.00586623	-0.000517897	-0.00638413
Verrucomicrobiota	Verrucomicrobiae	Opitutales	Opitutaceae	Opitutus	26	0.000369814	4	9.25507e-05	2	0.00266474	0.000277263	-0.00257219	-0.00229493
Planctomycetota	Planctomycetes	Planctomycetales	Schlesneriaceae	Planctopirus	8	0.000369639	1	8.25412e-06	0	0	0.000361385	8.25412e-06	0.000369639
Spirochaetota	Spirochaetia	Spirochaetales	Spirochaetaceae	Salinispira	10	0.000369022	0	0	0	0	0.000369022	0	0.000369022
Proteobacteria	Gammaproteobacteria	Methylococcales	Methylomonadaceae	Marine_Methylotrophic_Group_2	19	0.000368624	3	0.000241346	0	0	0.000127278	0.000241346	0.000368624
Bacteroidota	Bacteroidia	Chitinophagales	Saprospiraceae	OLB8	19	0.000368598	1	1.21597e-08	0	0	0.000368586	1.21597e-08	0.000368598
Proteobacteria	Gammaproteobacteria	Enterobacterales	Budviciaceae	Leminorella	20	0.000366722	4	0.000138589	0	0	0.000228134	0.000138589	0.000366722
Dependentiae	Babeliae	Babeliales	Babeliales	Babeliales	7	0.000364033	0	0	0	0	0.000364033	0	0.000364033
Proteobacteria	Gammaproteobacteria	Burkholderiales	Comamonadaceae	Lampropedia	25	0.000357841	1	1.39353e-05	1	0.000465351	0.000343906	-0.000451416	-0.00010751
Actinobacteriota	Actinobacteria	Streptosporangiales	Streptosporangiaceae	Herbidospora	15	0.000354644	3	5.07527e-05	0	0	0.000303891	5.07527e-05	0.000354644
Cyanobacteria	Cyanobacteriia	Cyanobacteriales	Coleofasciculaceae	Microcoleus_PCC-7113	12	0.00035294	15	0.000832921	0	0	-0.000479981	0.000832921	0.00035294
SAR324_clade(Marine_group_B)	SAR324_clade(Marine_group_B)	SAR324_clade(Marine_group_B)	SAR324_clade(Marine_group_B)	SAR324_clade(Marine_group_B)	13	0.000350208	0	0	0	0	0.000350208	0	0.000350208
Proteobacteria	Alphaproteobacteria	Rhodobacterales	Rhodobacteraceae	Halodurantibacterium	5	0.000350006	8	0.00209989	0	0	-0.00174989	0.00209989	0.000350006
Cyanobacteria	Cyanobacteriia	Leptolyngbyales	Leptolyngbyaceae	Leptolyngbya_SAG_2411	22	0.000349663	9	0.00025878	1	0.000153153	9.08834e-05	0.000105627	0.00019651
Proteobacteria	Gammaproteobacteria	Burkholderiales	Hydrogenophilaceae	Thiobacillus	14	0.000348963	60	0.00181498	48	0.0155708	-0.00146602	-0.0137559	-0.0152219
Cyanobacteria	Vampirivibrionia	Gastranaerophilales	Gastranaerophilales	Gastranaerophilales	19	0.000345973	7	0.000431082	0	0	-8.51092e-05	0.000431082	0.000345973
Actinobacteriota	Actinobacteria	Micrococcales	Microbacteriaceae	Glaciibacter	9	0.000343659	0	0	1	2.86905e-05	0.000343659	-2.86905e-05	0.000314969
Bacteroidota	Bacteroidia	Chitinophagales	Chitinophagaceae	Parafilimonas	21	0.00034345	5	0.00017533	2	0.00137692	0.00016812	-0.00120159	-0.00103347
Proteobacteria	Gammaproteobacteria	Methylococcales	Methylomonadaceae	Methylosarcina	10	0.000341127	0	0	0	0	0.000341127	0	0.000341127
Spirochaetota	Leptospirae	Leptospirales	Leptospiraceae	RBG-16-49-21	10	0.00033733	6	0.000896508	0	0	-0.000559178	0.000896508	0.00033733
Proteobacteria	Alphaproteobacteria	Rhizobiales	Xanthobacteraceae	Pseudoxanthobacter	9	0.000334436	1	2.87888e-05	0	0	0.000305648	2.87888e-05	0.000334436
Actinobacteriota	Actinobacteria	Micrococcales	Dermatophilaceae	Dermatophilaceae	26	0.00033413	12	0.000273109	4	0.00185715	6.10211e-05	-0.00158405	-0.00152302
Firmicutes	Clostridia	Clostridia_vadinBB60_group	Clostridia_vadinBB60_group	Clostridia_vadinBB60_group	15	0.000333402	1	5.4518e-05	0	0	0.000278884	5.4518e-05	0.000333402
Bacteroidota	Bacteroidia	Cytophagales	Cyclobacteriaceae	uncultured	15	0.000333372	2	0.00028619	1	0.000259318	4.7182e-05	2.6872e-05	7.4054e-05
Actinobacteriota	Actinobacteria	Micrococcales	Micrococcales_Incertae_Sedis	Timonella	13	0.000333253	121	0.00147817	0	0	-0.00114492	0.00147817	0.000333253
Proteobacteria	Gammaproteobacteria	Enterobacterales	Colwelliaceae	uncultured	7	0.000332058	1	0.000317111	0	0	1.49469e-05	0.000317111	0.000332058
Actinobacteriota	Actinobacteria	Pseudonocardiales	Pseudonocardiaceae	Thermocrispum	49	0.000327594	1	6.38938e-05	1	0.000140451	0.000263701	-7.65572e-05	0.000187143
Firmicutes	Clostridia	Lachnospirales	Lachnospiraceae	[Eubacterium]_fissicatena_group	22	0.00032752	0	0	1	0.00504615	0.00032752	-0.00504615	-0.00471863
Verrucomicrobiota	Verrucomicrobiae	Verrucomicrobiales	Akkermansiaceae	Akkermansia	32	0.000327027	560	0.0199703	14	0.0127671	-0.0196433	0.00720326	-0.0124401
Actinobacteriota	Coriobacteriia	FS118-23B-02	FS118-23B-02	FS118-23B-02	10	0.000326756	0	0	0	0	0.000326756	0	0.000326756
Actinobacteriota	Actinobacteria	Frankiales	Sporichthyaceae	Candidatus_Planktophila	38	0.000326493	6	0.000522629	1	4.81793e-05	-0.000196136	0.00047445	0.000278314
Actinobacteriota	Actinobacteria	Micrococcales	Microbacteriaceae	Diaminobutyricimonas	16	0.000324257	10	0.000810485	0	0	-0.000486228	0.000810485	0.000324257
Actinobacteriota	Actinobacteria	Micrococcales	Micrococcaceae	Sinomonas	7	0.000323692	1	2.02607e-05	0	0	0.000303431	2.02607e-05	0.000323692
Proteobacteria	Alphaproteobacteria	Rhodospirillales	uncultured	uncultured	29	0.000320086	7	0.000414682	1	8.62985e-06	-9.4596e-05	0.000406052	0.000311456
Planctomycetota	Phycisphaerae	Pla1_lineage	Pla1_lineage	Pla1_lineage	19	0.000319306	4	0.000141763	0	0	0.000177543	0.000141763	0.000319306
Actinobacteriota	Actinobacteria	Micrococcales	Microbacteriaceae	Yonghaparkia	28	0.000319297	5	0.000291668	1	0.000201566	2.76286e-05	9.01025e-05	0.000117731
Chloroflexi	Chloroflexia	Chloroflexales	Chloroflexaceae	Chloronema	26	0.00031724	1	1.608e-05	0	0	0.00030116	1.608e-05	0.00031724
Verrucomicrobiota	Omnitrophia	Omnitrophales	Omnitrophaceae	Candidatus_Omnitrophus	12	0.000316372	5	0.000125284	2	0.000867611	0.000191088	-0.000742326	-0.000551239
Verrucomicrobiota	Verrucomicrobiae	Verrucomicrobiales	Rubritaleaceae	uncultured	5	0.000315816	0	0	0	0	0.000315816	0	0.000315816
Verrucomicrobiota	Verrucomicrobiae	uncultured	uncultured	uncultured	25	0.000314432	0	0	0	0	0.000314432	0	0.000314432
Cyanobacteria	Cyanobacteriia	Cyanobacteriales	Cyanobacteriaceae	Geitlerinema_LD9	3	0.000314081	1	4.97946e-05	0	0	0.000264286	4.97946e-05	0.000314081
Actinobacteriota	Actinobacteria	Micromonosporales	Micromonosporaceae	Planosporangium	15	0.000309251	3	0.000101584	1	4.35111e-05	0.000207666	5.80733e-05	0.000265739
Acidobacteriota	Acidobacteriae	Acidobacteriales	Acidobacteriales	Acidobacteriales	9	0.000305549	3	4.49891e-05	0	0	0.000260559	4.49891e-05	0.000305549
Proteobacteria	Gammaproteobacteria	Enterobacterales	Alteromonadaceae	Alishewanella	14	0.000305429	1	4.36284e-07	0	0	0.000304992	4.36284e-07	0.000305429
Cyanobacteria	Cyanobacteriia	Cyanobacteriales	Nostocaceae	Gloeotrichia_SAG_32.84	3	0.000302656	0	0	0	0	0.000302656	0	0.000302656
Planctomycetota	Planctomycetes	Pirellulales	Pirellulaceae	Rhodopirellula	22	0.000301336	3	8.84426e-05	0	0	0.000212893	8.84426e-05	0.000301336
Myxococcota	Polyangia	Polyangiales	Polyangiaceae	Jahnella	16	0.000301314	3	0.00074679	0	0	-0.000445475	0.00074679	0.000301314
Actinobacteriota	Actinobacteria	Micrococcales	Microbacteriaceae	Plantibacter	33	0.000300289	3	0.000213245	1	0.000708159	8.70448e-05	-0.000494914	-0.000407869
Desulfobacterota	Desulfuromonadia	PB19	PB19	PB19	17	0.000298539	1	1.26982e-06	0	0	0.000297269	1.26982e-06	0.000298539
Myxococcota	Polyangia	Polyangiales	Amb-16S-1034	Amb-16S-1034	13	0.000296034	0	0	0	0	0.000296034	0	0.000296034
Firmicutes	Bacilli	Alicyclobacillales	Alicyclobacillaceae	Alicyclobacillus	23	0.000289465	0	0	0	0	0.000289465	0	0.000289465
Campylobacterota	Campylobacteria	Campylobacterales	Helicobacteraceae	Helicobacter	18	0.000288984	0	0	1	0.000466885	0.000288984	-0.000466885	-0.000177901
Firmicutes	Bacilli	Bacillales	Bacillaceae	Salirhabdus	4	0.00028893	1	0.000138118	0	0	0.000150812	0.000138118	0.00028893
Proteobacteria	Gammaproteobacteria	Enterobacterales	Pectobacteriaceae	Dickeya	3	0.000287816	0	0	0	0	0.000287816	0	0.000287816
Desulfobacterota	Syntrophobacteria	Syntrophobacterales	Syntrophobacteraceae	Syntrophobacter	17	0.000285207	5	0.000178813	2	7.6136e-05	0.000106394	0.000102677	0.000209071
Actinobacteriota	Actinobacteria	Micrococcales	Microbacteriaceae	Agreia	10	0.000281524	1	3.74218e-05	2	0.00100382	0.000244102	-0.0009664	-0.000722298
Proteobacteria	Alphaproteobacteria	Rhizobiales	Beijerinckiaceae	Beijerinckiaceae	26	0.00028133	1	0.000239727	2	0.000937337	4.16027e-05	-0.00069761	-0.000656007
Bacteroidota	Ignavibacteria	Ignavibacteriales	SR-FBR-L83	SR-FBR-L83	12	0.000279509	0	0	3	0.00141591	0.000279509	-0.00141591	-0.0011364
Actinobacteriota	Actinobacteria	Propionibacteriales	Propionibacteriaceae	Micropruina	24	0.000279476	27	0.00127015	4	0.00165106	-0.000990676	-0.000380907	-0.00137158
Bacteroidota	Bacteroidia	Chitinophagales	Chitinophagaceae	Asinibacterium	23	0.000277606	7	0.000435802	1	7.10278e-06	-0.000158196	0.000428699	0.000270503
Planctomycetota	BD7-11	BD7-11	BD7-11	BD7-11	12	0.000276473	4	0.000228989	0	0	4.74841e-05	0.000228989	0.000276473
Actinobacteriota	Actinobacteria	Propionibacteriales	Propionibacteriaceae	Propioniferax	12	0.000276166	5	0.000514642	0	0	-0.000238475	0.000514642	0.000276166
Zixibacteria	Zixibacteria	Zixibacteria	Zixibacteria	Zixibacteria	11	0.000274627	1	9.45156e-05	0	0	0.000180111	9.45156e-05	0.000274627
Acidobacteriota	Acidobacteriae	Acidobacteriales	Acidobacteriaceae_(Subgroup_1)	Acidobacteriaceae_(Subgroup_1)	17	0.000272813	3	3.83082e-05	0	0	0.000234505	3.83082e-05	0.000272813
Firmicutes	Clostridia	Oscillospirales	Hungateiclostridiaceae	Pseudobacteroides	8	0.000272779	1	1.15925e-05	0	0	0.000261187	1.15925e-05	0.000272779
Desulfobacterota	Desulfomonilia	Desulfomonilales	Desulfomonilaceae	Desulfomonile	29	0.00026984	11	0.000282365	4	0.000841792	-1.25245e-05	-0.000559427	-0.000571951
Proteobacteria	Alphaproteobacteria	Azospirillales	Inquilinaceae	Inquilinus	16	0.00026762	9	0.000617661	0	0	-0.000350041	0.000617661	0.00026762
Actinobacteriota	Actinobacteria	Micromonosporales	Micromonosporaceae	Longispora	17	0.000267505	19	0.00110538	0	0	-0.000837874	0.00110538	0.000267505
Bacteroidota	Bacteroidia	Sphingobacteriales	KD1-131	KD1-131	10	0.000263093	6	0.000831466	0	0	-0.000568372	0.000831466	0.000263093
Proteobacteria	Gammaproteobacteria	Burkholderiales	Methylophilaceae	Methylobacillus	7	0.000262423	6	0.00156086	0	0	-0.00129843	0.00156086	0.000262423
Proteobacteria	Alphaproteobacteria	Rhodobacterales	Rhodobacteraceae	Roseobacter_clade_CHAB-I-5_lineage	24	0.000261227	0	0	0	0	0.000261227	0	0.000261227
Cyanobacteria	Cyanobacteriia	Cyanobacteriales	Nostocaceae	Calothrix_PCC-7507	6	0.000260079	0	0	0	0	0.000260079	0	0.000260079
Patescibacteria	Gracilibacteria	Absconditabacteriales_(SR1)	Absconditabacteriales_(SR1)	Absconditabacteriales_(SR1)	10	0.000258088	4	0.000352316	0	0	-9.42275e-05	0.000352316	0.000258088
Proteobacteria	Alphaproteobacteria	Rhizobiales	Rhizobiaceae	Paramesorhizobium	18	0.000257791	5	0.000815431	0	0	-0.00055764	0.000815431	0.000257791
Proteobacteria	Gammaproteobacteria	Steroidobacterales	Steroidobacteraceae	Povalibacter	11	0.00025745	1	0.000215389	4	0.00267989	4.20611e-05	-0.00246451	-0.00242244
Actinobacteriota	Actinobacteria	Micrococcales	AKAU3644	AKAU3644	21	0.000256863	1	0.000204711	17	0.00866248	5.21518e-05	-0.00845777	-0.00840561
Myxococcota	Myxococcia	Myxococcales	Myxococcaceae	Pyxidicoccus	19	0.000256198	0	0	0	0	0.000256198	0	0.000256198
Proteobacteria	Alphaproteobacteria	Rhizobiales	Rhizobiaceae	Corticibacterium	14	0.000256021	1	7.37466e-05	2	0.000174697	0.000182274	-0.00010095	8.13241e-05
Actinobacteriota	Actinobacteria	Streptomycetales	Streptomycetaceae	E1B-B3-114	17	0.000254879	3	0.000215142	0	0	3.97368e-05	0.000215142	0.000254879
Entotheonellaeota	Entotheonellia	Entotheonellales	Entotheonellaceae	Entotheonellaceae	36	0.000252504	9	0.000773307	0	0	-0.000520803	0.000773307	0.000252504
Bacteroidota	Bacteroidia	Bacteroidales	Tannerellaceae	Parabacteroides	4	0.000252399	2	4.27108e-05	0	0	0.000209688	4.27108e-05	0.000252399
Acidobacteriota	AT-s3-28	AT-s3-28	AT-s3-28	AT-s3-28	25	0.000250557	4	8.36738e-05	0	0	0.000166883	8.36738e-05	0.000250557
Actinobacteriota	Actinobacteria	Micrococcales	Microbacteriaceae	Lysinimonas	27	0.000250502	18	0.00291523	3	0.00163171	-0.00266473	0.00128352	-0.00138121
Hydrogenedentes	Hydrogenedentia	Hydrogenedentiales	Hydrogenedensaceae	Hydrogenedensaceae	10	0.000249613	40	0.00189786	0	0	-0.00164825	0.00189786	0.000249613
Proteobacteria	Gammaproteobacteria	Burkholderiales	Burkholderiaceae	Mycoavidus	10	0.000246701	0	0	0	0	0.000246701	0	0.000246701
Proteobacteria	Gammaproteobacteria	Chromatiales	Chromatiaceae	uncultured	17	0.000246055	1	0.000235892	7	0.00498182	1.01623e-05	-0.00474593	-0.00473577
Proteobacteria	Gammaproteobacteria	EPR3968-O8a-Bc78	EPR3968-O8a-Bc78	EPR3968-O8a-Bc78	17	0.000244768	1	0.0001782	0	0	6.65684e-05	0.0001782	0.000244768
Proteobacteria	Alphaproteobacteria	Rhizobiales	KF-JG30-B3	KF-JG30-B3	20	0.00024437	6	0.0004464	0	0	-0.00020203	0.0004464	0.00024437
Proteobacteria	Gammaproteobacteria	Burkholderiales	Burkholderiaceae	Pandoraea	19	0.000235342	11	0.00142652	0	0	-0.00119117	0.00142652	0.000235342
Actinobacteriota	Actinobacteria	Micrococcales	Dermatophilaceae	Kineosphaera	17	0.000233266	8	0.000854054	8	0.00179402	-0.000620788	-0.000939966	-0.00156075
Firmicutes	Clostridia	Peptostreptococcales-Tissierellales	Peptostreptococcaceae	Intestinibacter	4	0.000231598	0	0	0	0	0.000231598	0	0.000231598
Bacteroidota	Bacteroidia	Sphingobacteriales	S15A-MN91	S15A-MN91	7	0.000231022	4	0.000409914	0	0	-0.000178892	0.000409914	0.000231022
Actinobacteriota	Actinobacteria	Micromonosporales	Micromonosporaceae	Salinispora	19	0.000228549	10	0.000419059	1	0.000933032	-0.00019051	-0.000513973	-0.000704483
Proteobacteria	Alphaproteobacteria	Rhizobiales	Stappiaceae	Polymorphum	6	0.000228051	2	0.000325629	0	0	-9.7578e-05	0.000325629	0.000228051
Proteobacteria	Alphaproteobacteria	Rhizobiales	Pleomorphomonadaceae	Methylobrevis	2	0.000228011	0	0	0	0	0.000228011	0	0.000228011
Firmicutes	Clostridia	Lachnospirales	uncultured	uncultured	11	0.000225917	1	0.000120097	0	0	0.00010582	0.000120097	0.000225917
Actinobacteriota	Actinobacteria	Micrococcales	Microbacteriaceae	Luethyella	7	0.00022439	1	0.000190673	1	0.00130639	3.37165e-05	-0.00111572	-0.001082
Spirochaetota	Leptospirae	Leptospirales	Leptospiraceae	Turneriella	13	0.000224186	3	0.000115184	0	0	0.000109002	0.000115184	0.000224186
Proteobacteria	Alphaproteobacteria	Rhizobiales	Rhizobiaceae	Pseudahrensia	2	0.000223198	1	0.000129423	0	0	9.37741e-05	0.000129423	0.000223198
Proteobacteria	Gammaproteobacteria	Burkholderiales	Rhodocyclaceae	Quatrionicoccus	11	0.0002202	0	0	0	0	0.0002202	0	0.0002202
Actinobacteriota	Actinobacteria	Streptosporangiales	Streptosporangiaceae	Microbispora	15	0.000220144	2	0.00016152	0	0	5.86238e-05	0.00016152	0.000220144
Proteobacteria	Gammaproteobacteria	Pseudomonadales	Halieaceae	OM60(NOR5)_clade	24	0.000217441	17	0.00235649	7	0.000833327	-0.00213905	0.00152316	-0.000615886
Actinobacteriota	Actinobacteria	Micrococcales	Sanguibacteraceae	Sanguibacter-Flavimobilis	22	0.000216678	9	0.000517422	36	0.00472375	-0.000300743	-0.00420632	-0.00450707
Proteobacteria	Gammaproteobacteria	Xanthomonadales	Xanthomonadaceae	Rehaibacterium	1	0.00021643	0	0	0	0	0.00021643	0	0.00021643
Proteobacteria	Gammaproteobacteria	Burkholderiales	Oxalobacteraceae	CM1G08	9	0.000213868	3	8.22274e-05	0	0	0.000131641	8.22274e-05	0.000213868
Proteobacteria	Gammaproteobacteria	Nitrosococcales	Nitrosococcaceae	CI75cm.2.12	2	0.000213625	0	0	0	0	0.000213625	0	0.000213625
Actinobacteriota	Actinobacteria	Micrococcales	Microbacteriaceae	Klugiella	28	0.000208907	7	0.000248098	7	0.00302449	-3.91905e-05	-0.00277639	-0.00281558
Chloroflexi	Chloroflexia	Thermomicrobiales	AKYG1722	AKYG1722	11	0.000207865	1	4.73773e-05	0	0	0.000160488	4.73773e-05	0.000207865
Desulfobacterota	Desulfobulbia	Desulfobulbales	uncultured	uncultured	8	0.000207759	3	0.000131646	0	0	7.61132e-05	0.000131646	0.000207759
Firmicutes	Bacilli	Bacillales	Bacillaceae	Natronobacillus	1	0.000207423	0	0	0	0	0.000207423	0	0.000207423
Myxococcota	Polyangia	Nannocystales	Nannocystaceae	Pseudenhygromyxa	12	0.000207275	0	0	0	0	0.000207275	0	0.000207275
Proteobacteria	Gammaproteobacteria	Burkholderiales	Chitinibacteraceae	Formivibrio	15	0.000207086	3	0.000340909	0	0	-0.000133823	0.000340909	0.000207086
Firmicutes	Clostridia	Lachnospirales	Lachnospiraceae	Lachnospiraceae_NK4A136_group	8	0.000206488	1	0.000787486	0	0	-0.000580998	0.000787486	0.000206488
Cyanobacteria	Cyanobacteriia	Phormidesmiales	Nodosilineaceae	Nodosilinea_PCC-7104	19	0.000205256	4	5.66402e-05	0	0	0.000148616	5.66402e-05	0.000205256
Actinobacteriota	Actinobacteria	Streptosporangiales	Streptosporangiaceae	uncultured	3	0.000203601	4	0.000673626	5	0.00131842	-0.000470024	-0.000644795	-0.00111482
Cyanobacteria	Cyanobacteriia	Cyanobacteriales	Xenococcaceae	Foliisarcina	1	0.000203219	0	0	0	0	0.000203219	0	0.000203219
Actinobacteriota	Actinobacteria	Micrococcales	Demequinaceae	Demequina	21	0.000200993	4	0.000152893	4	0.000353118	4.80995e-05	-0.000200224	-0.000152125
Firmicutes	Clostridia	Clostridiales	Caloramatoraceae	Fervidicella	2	0.000199565	0	0	1	0.00021407	0.000199565	-0.00021407	-1.45052e-05
Planctomycetota	Planctomycetes	Pirellulales	Pirellulaceae	Candidatus_Anammoximicrobium	17	0.000199431	4	0.000524595	1	0.000449404	-0.000325165	7.51913e-05	-0.000249973
Desulfobacterota	Desulfuromonadia	Geobacterales	Geobacteraceae	Trichlorobacter	8	0.000197139	3	0.000163813	1	0.000195847	3.33256e-05	-3.20334e-05	1.29222e-06
Actinobacteriota	Actinobacteria	Streptosporangiales	Thermomonosporaceae	Thermomonosporaceae	8	0.000195001	3	0.000377378	1	0.000277125	-0.000182377	0.000100253	-8.21247e-05
Proteobacteria	Alphaproteobacteria	Rhizobiales	Devosiaceae	Youhaiella	10	0.000194664	0	0	0	0	0.000194664	0	0.000194664
Desulfobacterota	Desulfobulbia	Desulfobulbales	Desulfobulbaceae	Candidatus_Electronema	10	0.000191726	1	5.46869e-05	0	0	0.000137039	5.46869e-05	0.000191726
Cyanobacteria	Vampirivibrionia	Vampirovibrionales	Vampirovibrionaceae	Vampirovibrionaceae	10	0.000191472	0	0	0	0	0.000191472	0	0.000191472
Actinobacteriota	Actinobacteria	Frankiales	Geodermatophilaceae	Geodermatophilaceae	12	0.000190613	2	0.00105763	1	0.000449569	-0.000867018	0.000608062	-0.000258956
Actinobacteriota	Actinobacteria	Micrococcales	Beutenbergiaceae	Beutenbergia	17	0.000187711	3	0.000162288	3	0.000286097	2.54237e-05	-0.00012381	-9.83859e-05
Cyanobacteria	Cyanobacteriia	Cyanobacteriales	Nostocaceae	Aphanizomenon_MDT14a	14	0.000186728	1	8.54297e-05	0	0	0.000101299	8.54297e-05	0.000186728
Bacteroidota	Bacteroidia	Bacteroidales	Porphyromonadaceae	Porphyromonas	16	0.000186277	0	0	0	0	0.000186277	0	0.000186277
Bacteroidota	Bacteroidia	Sphingobacteriales	Sphingobacteriaceae	Pseudosphingobacterium	10	0.000186001	2	0.000112535	2	0.00116302	7.3466e-05	-0.00105049	-0.000977021
Verrucomicrobiota	Verrucomicrobiae	Pedosphaerales	Pedosphaeraceae	Pedosphaera	10	0.000185735	5	0.000378188	0	0	-0.000192454	0.000378188	0.000185735
Verrucomicrobiota	Verrucomicrobiae	Opitutales	Opitutaceae	Cephaloticoccus	10	0.000185386	0	0	0	0	0.000185386	0	0.000185386
Planctomycetota	Planctomycetes	uncultured	uncultured	uncultured	13	0.000182474	4	0.000258129	2	0.000305415	-7.56547e-05	-4.72857e-05	-0.00012294
Bacteroidota	Bacteroidia	Chitinophagales	Chitinophagaceae	Flavihumibacter	16	0.000182259	11	0.000465565	9	0.000372519	-0.000283305	9.30459e-05	-0.000190259
Acetothermia	Acetothermiia	Acetothermiia	Acetothermiia	Acetothermiia	9	0.000181322	0	0	0	0	0.000181322	0	0.000181322
Proteobacteria	Alphaproteobacteria	Rhizobiales	Stappiaceae	Breoghania	14	0.000180796	5	0.000115972	2	0.00060112	6.48239e-05	-0.000485148	-0.000420324
Chloroflexi	Chloroflexia	Chloroflexales	Chloroflexaceae	uncultured	3	0.000176961	0	0	0	0	0.000176961	0	0.000176961
Cyanobacteria	Vampirivibrionia	Vampirovibrionales	Vampirovibrionaceae	Vampirovibrio	8	0.000174388	0	0	0	0	0.000174388	0	0.000174388
Bacteroidota	Bacteroidia	Cytophagales	Spirosomaceae	Spirosomaceae	1	0.000172731	1	3.06098e-05	0	0	0.000142121	3.06098e-05	0.000172731
Actinobacteriota	Actinobacteria	Micrococcales	Dermacoccaceae	Yimella	16	0.000172307	3	0.000263399	0	0	-9.10917e-05	0.000263399	0.000172307
Proteobacteria	Gammaproteobacteria	Burkholderiales	Methylophilaceae	Methylophilaceae	2	0.000169973	0	0	0	0	0.000169973	0	0.000169973
Bacteroidota	Bacteroidia	Sphingobacteriales	LiUU-11-161	LiUU-11-161	11	0.000167997	2	3.79625e-05	0	0	0.000130034	3.79625e-05	0.000167997
Actinobacteriota	Actinobacteria	FFCH16263	FFCH16263	FFCH16263	19	0.000166835	4	0.000190533	2	7.4884e-05	-2.36971e-05	0.000115649	9.19515e-05
Actinobacteriota	Actinobacteria	Micrococcales	Intrasporangiaceae	Ornithinimicrobium	34	0.000165287	6	0.000775489	0	0	-0.000610202	0.000775489	0.000165287
Bacteroidota	Bacteroidia	Chitinophagales	Chitinophagaceae	Flaviaesturariibacter	15	0.000165003	1	5.03404e-06	1	0.000591513	0.000159969	-0.000586479	-0.00042651
Proteobacteria	Gammaproteobacteria	Burkholderiales	Chromobacteriaceae	Gulbenkiania	4	0.000164829	7	0.000861352	0	0	-0.000696522	0.000861352	0.000164829
Myxococcota	Polyangia	MSB-4B10	MSB-4B10	MSB-4B10	6	0.000164698	1	9.44112e-05	0	0	7.02866e-05	9.44112e-05	0.000164698
Actinobacteriota	Actinobacteria	Micrococcales	Cellulomonadaceae	Oerskovia	9	0.000164476	3	9.77065e-05	2	0.000780805	6.67693e-05	-0.000683098	-0.000616329
Planctomycetota	Planctomycetes	Pirellulales	Pirellulaceae	Blastopirellula	18	0.000163511	9	0.00103633	1	0.000526474	-0.000872821	0.000509858	-0.000362963
Proteobacteria	Alphaproteobacteria	Rhizobiales	Rhizobiaceae	Martelella	18	0.000163079	3	0.000376919	0	0	-0.00021384	0.000376919	0.000163079
Myxococcota	Polyangia	Polyangiales	Polyangiaceae	Chondromyces	5	0.000162933	9	0.000201229	0	0	-3.8296e-05	0.000201229	0.000162933
Actinobacteriota	Actinobacteria	Micrococcales	Microbacteriaceae	Rathayibacter	17	0.000161272	5	0.000231973	15	0.00957812	-7.07014e-05	-0.00934615	-0.00941685
Proteobacteria	Gammaproteobacteria	Burkholderiales	Nitrosomonadaceae	Nitrosomonas	6	0.000159276	1	0.000107272	0	0	5.20042e-05	0.000107272	0.000159276
Firmicutes	Desulfotomaculia	Ammonifexales	Ammonificaceae	Thermodesulfitimonas	5	0.0001592	0	0	0	0	0.0001592	0	0.0001592
Sumerlaeota	Sumerlaeia	Sumerlaeales	Sumerlaeaceae	Sumerlaea	10	0.000158934	1	3.05508e-05	1	0.000817938	0.000128383	-0.000787387	-0.000659004
Desulfobacterota	Desulfovibrionia	Desulfovibrionales	Desulfomicrobiaceae	Desulfomicrobium	6	0.000158536	0	0	3	0.000249341	0.000158536	-0.000249341	-9.08055e-05
Planctomycetota	Planctomycetes	Gemmatales	Gemmataceae	Telmatocola	7	0.000156964	1	2.29433e-05	0	0	0.000134021	2.29433e-05	0.000156964
Bacteroidota	Bacteroidia	Cytophagales	Amoebophilaceae	Candidatus_Amoebophilus	8	0.00015435	3	8.2843e-05	0	0	7.15074e-05	8.2843e-05	0.00015435
Proteobacteria	Gammaproteobacteria	Ectothiorhodospirales	Ectothiorhodospiraceae	uncultured	3	0.000154173	1	1.85804e-06	0	0	0.000152315	1.85804e-06	0.000154173
Spirochaetota	Brevinematia	Brevinematales	Brevinemataceae	Brevinema	3	0.000153582	1	3.09803e-05	0	0	0.000122601	3.09803e-05	0.000153582
Firmicutes	Bacilli	Staphylococcales	Staphylococcaceae	Salinicoccus	17	0.000152758	3	0.00113146	0	0	-0.000978705	0.00113146	0.000152758
Acidobacteriota	Acidobacteriae	Subgroup_13	Subgroup_13	Subgroup_13	18	0.000152429	1	9.25667e-05	0	0	5.98625e-05	9.25667e-05	0.000152429
Firmicutes	Negativicutes	Veillonellales-Selenomonadales	Sporomusaceae	Dendrosporobacter	3	0.000149919	0	0	0	0	0.000149919	0	0.000149919
Proteobacteria	Alphaproteobacteria	Rhizobiales	Beijerinckiaceae	28-YEA-48	8	0.000147726	1	0.000210954	0	0	-6.32276e-05	0.000210954	0.000147726
Acidobacteriota	Aminicenantia	Aminicenantales	Aminicenantales	Aminicenantales	6	0.000147572	4	6.46076e-05	4	0.000577574	8.29639e-05	-0.000512967	-0.000430003
Firmicutes	Bacilli	Lactobacillales	Listeriaceae	Listeria	4	0.000146678	0	0	2	0.00173693	0.000146678	-0.00173693	-0.00159025
Proteobacteria	Gammaproteobacteria	JTB23	JTB23	JTB23	2	0.000146529	7	0.00101521	0	0	-0.000868682	0.00101521	0.000146529
Proteobacteria	Gammaproteobacteria	Burkholderiales	Nitrosomonadaceae	Nitrosospira	2	0.000144749	0	0	0	0	0.000144749	0	0.000144749
Bacteroidota	Bacteroidia	Chitinophagales	Chitinophagaceae	Heliimonas	24	0.000144516	0	0	0	0	0.000144516	0	0.000144516
Actinobacteriota	Actinobacteria	Frankiales	Cryptosporangiaceae	Cryptosporangium	18	0.00014402	5	0.000251599	0	0	-0.000107579	0.000251599	0.00014402
Proteobacteria	Alphaproteobacteria	Rhizobiales	Rhizobiaceae	Mycoplana	11	0.000143814	1	0.000115858	0	0	2.79559e-05	0.000115858	0.000143814
Proteobacteria	Alphaproteobacteria	Caulobacterales	Hyphomonadaceae	Hyphomonas	16	0.000143399	0	0	0	0	0.000143399	0	0.000143399
Proteobacteria	Gammaproteobacteria	Enterobacterales	Morganellaceae	Incertae_Sedis	3	0.000143134	0	0	0	0	0.000143134	0	0.000143134
Proteobacteria	Gammaproteobacteria	Enterobacterales	Pasteurellaceae	Pasteurellaceae	4	0.000142826	0	0	0	0	0.000142826	0	0.000142826
Gemmatimonadota	BD2-11_terrestrial_group	BD2-11_terrestrial_group	BD2-11_terrestrial_group	BD2-11_terrestrial_group	6	0.000142162	0	0	0	0	0.000142162	0	0.000142162
Desulfobacterota	Desulfuromonadia	Desulfuromonadales	Geothermobacteraceae	Geothermobacter	12	0.000141541	1	1.85151e-05	1	6.14565e-05	0.000123026	-4.29414e-05	8.0085e-05
Chloroflexi	Anaerolineae	Ardenticatenales	uncultured	uncultured	6	0.000141129	1	0.000279527	0	0	-0.000138398	0.000279527	0.000141129
Proteobacteria	Alphaproteobacteria	Rhodobacterales	Rhodobacteraceae	Haematobacter	9	0.000139025	5	0.000479538	1	8.64195e-05	-0.000340513	0.000393119	5.26057e-05
Actinobacteriota	Actinobacteria	Micrococcales	Microbacteriaceae	Herbiconiux	7	0.000137128	2	3.52419e-05	1	2.32719e-05	0.000101886	1.197e-05	0.000113856
Patescibacteria	Saccharimonadia	Saccharimonadales	Saccharimonadaceae	Saccharimonadaceae	1	0.00013512	0	0	0	0	0.00013512	0	0.00013512
Proteobacteria	Gammaproteobacteria	Burkholderiales	uncultured	uncultured	7	0.000134733	0	0	0	0	0.000134733	0	0.000134733
Chloroflexi	Chloroflexia	Chloroflexales	Chloroflexaceae	Oscillochloris	8	0.000134145	4	0.000176017	0	0	-4.18715e-05	0.000176017	0.000134145
Firmicutes	Clostridia	Lachnospirales	Lachnospiraceae	Cellulosilyticum	7	0.00013358	2	0.000463479	5	0.000637104	-0.000329899	-0.000173625	-0.000503524
Acidobacteriota	Thermoanaerobaculia	Thermoanaerobaculales	Thermoanaerobaculaceae	Thermoanaerobaculum	10	0.000132722	4	5.90202e-05	0	0	7.37017e-05	5.90202e-05	0.000132722
Proteobacteria	Alphaproteobacteria	Rhodobacterales	Rhodobacteraceae	Albimonas	1	0.000130236	0	0	0	0	0.000130236	0	0.000130236
Actinobacteriota	Actinobacteria	Corynebacteriales	Nocardiaceae	Millisia	6	0.000129674	1	2.64501e-05	0	0	0.000103224	2.64501e-05	0.000129674
Actinobacteriota	Acidimicrobiia	Microtrichales	Microtrichales	Microtrichales	16	0.000129223	6	0.000432093	3	0.000477587	-0.000302869	-4.54939e-05	-0.000348363
Proteobacteria	Gammaproteobacteria	Enterobacterales	Pectobacteriaceae	uncultured	1	0.00012836	0	0	0	0	0.00012836	0	0.00012836
Proteobacteria	Gammaproteobacteria	Pseudomonadales	Halieaceae	Halioglobus	7	0.000128191	3	0.000198307	7	0.00136923	-7.0116e-05	-0.00117092	-0.00124104
Proteobacteria	Alphaproteobacteria	Rhizobiales	Pleomorphomonadaceae	Hartmannibacter	8	0.000127279	3	0.00121362	0	0	-0.00108634	0.00121362	0.000127279
Proteobacteria	Alphaproteobacteria	Elsterales	Elsteraceae	uncultured	10	0.000126453	9	0.000340356	0	0	-0.000213903	0.000340356	0.000126453
Actinobacteriota	Actinobacteria	Pseudonocardiales	Pseudonocardiaceae	Labedaea	8	0.000125451	4	0.000180753	0	0	-5.53021e-05	0.000180753	0.000125451
Dependentiae	Babeliae	Babeliales	UBA12409	UBA12409	6	0.000124211	2	9.79588e-05	0	0	2.62525e-05	9.79588e-05	0.000124211
Planctomycetota	Phycisphaerae	MSBL9	SG8-4	SG8-4	9	0.000124118	4	0.000403337	3	0.000783096	-0.000279219	-0.000379759	-0.000658977
Proteobacteria	Gammaproteobacteria	Enterobacterales	Erwiniaceae	Rosenbergiella	15	0.000122134	1	4.83936e-05	0	0	7.37401e-05	4.83936e-05	0.000122134
Myxococcota	Polyangia	Nannocystales	Nannocystaceae	Nannocystaceae	12	0.000121366	0	0	1	2.08583e-05	0.000121366	-2.08583e-05	0.000100508
Firmicutes	Bacilli	Thermoactinomycetales	Thermoactinomycetaceae	Laceyella	7	0.000121166	0	0	0	0	0.000121166	0	0.000121166
Proteobacteria	Alphaproteobacteria	Paracaedibacterales	Paracaedibacteraceae	Candidatus_Captivus	9	0.000120124	3	0.000182696	0	0	-6.25714e-05	0.000182696	0.000120124
Verrucomicrobiota	Lentisphaeria	Oligosphaerales	Lenti-02	Lenti-02	6	0.000117716	1	7.69579e-05	0	0	4.07583e-05	7.69579e-05	0.000117716
Bacteroidota	Bacteroidia	Chitinophagales	Chitinophagaceae	Pseudoflavitalea	8	0.000117327	0	0	0	0	0.000117327	0	0.000117327
Cyanobacteria	Cyanobacteriia	Cyanobacteriales	Nostocaceae	Cuspidothrix_LMECYA_163	3	0.000117193	2	0.00020967	0	0	-9.24769e-05	0.00020967	0.000117193
Proteobacteria	Gammaproteobacteria	Methylococcales	Methylomonadaceae	Methylomarinum	2	0.000116982	0	0	0	0	0.000116982	0	0.000116982
Proteobacteria	Gammaproteobacteria	Chromatiales	Chromatiaceae	Lamprocystis	7	0.00011642	1	7.90067e-05	0	0	3.74136e-05	7.90067e-05	0.00011642
Actinobacteriota	Actinobacteria	Micrococcales	Bogoriellaceae	Georgenia	8	0.000116392	1	3.16358e-05	2	7.81529e-06	8.47562e-05	2.38205e-05	0.000108577
Cyanobacteria	Cyanobacteriia	Cyanobacteriales	Microcystaceae	Crocosphaera	2	0.000116055	1	0.000196392	0	0	-8.03372e-05	0.000196392	0.000116055
Cyanobacteria	Cyanobacteriia	Cyanobacteriales	Nostocaceae	Anabaena_PCC-7122	1	0.000115876	0	0	0	0	0.000115876	0	0.000115876
Actinobacteriota	Actinobacteria	Micrococcales	Dermabacteraceae	Devriesea	4	0.000113055	2	2.05796e-05	0	0	9.24754e-05	2.05796e-05	0.000113055
Actinobacteriota	Actinobacteria	Micrococcales	Microbacteriaceae	Homoserinimonas	6	0.000113015	0	0	1	0.000235815	0.000113015	-0.000235815	-0.0001228
Actinobacteriota	Actinobacteria	Micrococcales	Microbacteriaceae	Glaciihabitans	7	0.000112549	3	0.000488711	0	0	-0.000376162	0.000488711	0.000112549
Actinobacteriota	Actinobacteria	Micrococcales	Microbacteriaceae	Cryocola	5	0.000112367	0	0	0	0	0.000112367	0	0.000112367
Proteobacteria	Gammaproteobacteria	Burkholderiales	Oxalobacteraceae	Paraherbaspirillum	4	0.00011135	4	0.000341733	1	0.000410781	-0.000230383	-6.90478e-05	-0.000299431
Fibrobacterota	Fibrobacteria	Fibrobacterales	Fibrobacteraceae	possible_genus_04	5	0.000111006	1	2.14958e-05	2	0.000287976	8.95107e-05	-0.00026648	-0.000176969
Patescibacteria	Parcubacteria	Parcubacteria	Parcubacteria	Parcubacteria	4	0.000110963	1	0.000135179	0	0	-2.42166e-05	0.000135179	0.000110963
Bacteroidota	Bacteroidia	Sphingobacteriales	KD3-93	KD3-93	9	0.000110899	9	0.000360455	0	0	-0.000249556	0.000360455	0.000110899
Proteobacteria	Alphaproteobacteria	Rhizobiales	Xanthobacteraceae	Oligotropha	10	0.000109361	6	0.000314395	0	0	-0.000205034	0.000314395	0.000109361
Bacteroidota	Rhodothermia	Rhodothermales	Rhodothermaceae	uncultured	12	0.000108041	21	0.0022006	0	0	-0.00209256	0.0022006	0.000108041
Proteobacteria	Gammaproteobacteria	Burkholderiales	Gallionellaceae	Gallionella	10	0.000105989	4	0.000646984	0	0	-0.000540995	0.000646984	0.000105989
Proteobacteria	Alphaproteobacteria	Rhizobiales	Rhizobiaceae	Pseudochrobactrum	11	0.000105773	4	0.00030166	16	0.00100489	-0.000195887	-0.000703228	-0.000899115
Proteobacteria	Alphaproteobacteria	Rhodobacterales	Rhodobacteraceae	Actibacterium	4	0.000104838	0	0	0	0	0.000104838	0	0.000104838
Cyanobacteria	Cyanobacteriia	Cyanobacteriales	Microcystaceae	Atelocyanobacterium_(UCYN-A)	1	0.000104663	1	0.000283228	0	0	-0.000178565	0.000283228	0.000104663
Actinobacteriota	Actinobacteria	Streptosporangiales	Streptosporangiaceae	Planotetraspora	13	0.00010389	0	0	0	0	0.00010389	0	0.00010389
Bacteroidota	Bacteroidia	Chitinophagales	Chitinophagaceae	Chitinophagaceae	10	0.000102903	3	7.30925e-05	0	0	2.98106e-05	7.30925e-05	0.000102903
Bacteroidota	Bacteroidia	Bacteroidetes_VC2.1_Bac22	Bacteroidetes_VC2.1_Bac22	Bacteroidetes_VC2.1_Bac22	5	0.000102059	1	6.47888e-05	0	0	3.72699e-05	6.47888e-05	0.000102059
Proteobacteria	Alphaproteobacteria	Caulobacterales	Caulobacteraceae	PMMR1	6	0.000101039	4	0.000196832	0	0	-9.5793e-05	0.000196832	0.000101039
Proteobacteria	Alphaproteobacteria	Sphingomonadales	Sphingomonadaceae	Sphingosinicella	3	0.000100884	3	0.000755548	2	0.000968917	-0.000654664	-0.000213369	-0.000868032
Actinobacteriota	Actinobacteria	Corynebacteriales	Corynebacteriales	Corynebacteriales	10	0.000100507	9	0.000321373	1	5.78334e-06	-0.000220865	0.000315589	9.4724e-05
Desulfobacterota	Syntrophobacteria	Syntrophobacterales	Syntrophobacteraceae	Desulfovirga	8	9.94195e-05	1	0.000272728	0	0	-0.000173308	0.000272728	9.94195e-05
Proteobacteria	Alphaproteobacteria	Rhodobacterales	Rhodobacteraceae	Aestuariibius	1	9.88826e-05	0	0	0	0	9.88826e-05	0	9.88826e-05
Verrucomicrobiota	Verrucomicrobiae	Pedosphaerales	Pedosphaeraceae	Oikopleura	7	9.86934e-05	4	0.000442129	4	0.000318591	-0.000343436	0.000123538	-0.000219898
Desulfobacterota	Syntrophobacteria	Syntrophobacterales	uncultured	uncultured	25	9.85461e-05	15	0.00116881	3	0.000440869	-0.00107026	0.000727939	-0.000342323
Proteobacteria	Alphaproteobacteria	Rhizobiales	Rhizobiaceae	Brucella	16	9.78703e-05	3	0.000210711	6	0.0012943	-0.00011284	-0.00108358	-0.00119642
Bacteroidota	Bacteroidia	Chitinophagales	Chitinophagaceae	Haoranjiania	8	9.75365e-05	1	8.51174e-05	0	0	1.24192e-05	8.51174e-05	9.75365e-05
Spirochaetota	Spirochaetia	Spirochaetales	Spirochaetaceae	Spirochaeta	10	9.7473e-05	1	0.000117389	2	0.000439689	-1.99163e-05	-0.0003223	-0.000342216
Planctomycetota	Phycisphaerae	Phycisphaerales	Phycisphaeraceae	AKYG587	8	9.73301e-05	2	0.000180301	0	0	-8.29704e-05	0.000180301	9.73301e-05
Chloroflexi	Anaerolineae	Anaerolineales	Anaerolineaceae	Ornatilinea	1	9.68814e-05	0	0	0	0	9.68814e-05	0	9.68814e-05
Planctomycetota	Planctomycetes	Pirellulales	Pirellulaceae	Pir3_lineage	12	9.6877e-05	3	0.000332903	1	0.000224845	-0.000236026	0.000108059	-0.000127968
Actinobacteriota	Actinobacteria	Frankiales	Sporichthyaceae	Sporichthyaceae	10	9.64692e-05	6	0.00111683	1	0.000584354	-0.00102036	0.000532474	-0.000487885
Actinobacteriota	Actinobacteria	Micromonosporales	Micromonosporaceae	Catenuloplanes	7	9.60274e-05	2	0.000207462	0	0	-0.000111434	0.000207462	9.60274e-05
Proteobacteria	Gammaproteobacteria	Burkholderiales	Methylophilaceae	OM43_clade	3	9.56341e-05	1	5.31511e-05	0	0	4.24829e-05	5.31511e-05	9.56341e-05
Proteobacteria	Gammaproteobacteria	Burkholderiales	Alcaligenaceae	Kerstersia	5	9.51199e-05	0	0	0	0	9.51199e-05	0	9.51199e-05
Proteobacteria	Gammaproteobacteria	Methylococcales	Methylococcaceae	Methylococcus	7	9.42949e-05	2	2.90826e-05	0	0	6.52123e-05	2.90826e-05	9.42949e-05
Desulfobacterota	Desulfuromonadia	Desulfuromonadales	MA-28-I98C	MA-28-I98C	5	9.36248e-05	2	4.90185e-05	0	0	4.46063e-05	4.90185e-05	9.36248e-05
Desulfobacterota	Desulfobulbia	Desulfobulbales	Desulfocapsaceae	uncultured	5	9.31987e-05	3	0.000246155	3	0.000393116	-0.000152956	-0.000146962	-0.000299917
Gemmatimonadota	S0134_terrestrial_group	S0134_terrestrial_group	S0134_terrestrial_group	S0134_terrestrial_group	7	9.25982e-05	0	0	0	0	9.25982e-05	0	9.25982e-05
Planctomycetota	Phycisphaerae	MSBL9	MSBL9	MSBL9	3	9.2084e-05	1	5.19158e-05	0	0	4.01682e-05	5.19158e-05	9.2084e-05
Proteobacteria	Gammaproteobacteria	Burkholderiales	Comamonadaceae	Thiomonas	4	9.06845e-05	1	1.1684e-05	0	0	7.90005e-05	1.1684e-05	9.06845e-05
Desulfobacterota	Desulfobacteria	Desulfobacterales	Desulfosarcinaceae	Desulfatirhabdium	6	8.99307e-05	8	0.000209821	2	0.000275188	-0.00011989	-6.53677e-05	-0.000185258
Patescibacteria	Saccharimonadia	Saccharimonadales	WWH38	WWH38	1	8.99276e-05	2	0.000945944	0	0	-0.000856016	0.000945944	8.99276e-05
Actinobacteriota	Actinobacteria	Micrococcales	Promicromonosporaceae	Promicromonospora	25	8.86231e-05	2	3.27123e-05	1	2.49089e-05	5.59108e-05	7.80339e-06	6.37142e-05
Proteobacteria	Alphaproteobacteria	Rhodobacterales	Rhodobacteraceae	Halovulum	5	8.7759e-05	2	0.000166717	0	0	-7.89576e-05	0.000166717	8.7759e-05
Firmicutes	Desulfitobacteriia	Desulfitobacteriales	Desulfitobacteriales	Desulfitobacteriales	10	8.70502e-05	0	0	0	0	8.70502e-05	0	8.70502e-05
Proteobacteria	Alphaproteobacteria	Tistrellales	Geminicoccaceae	Geminicoccus	14	8.69046e-05	1	3.6215e-05	0	0	5.06897e-05	3.6215e-05	8.69046e-05
Actinobacteriota	Actinobacteria	Pseudonocardiales	Pseudonocardiaceae	Allokutzneria	4	8.63009e-05	2	0.000112585	0	0	-2.62844e-05	0.000112585	8.63009e-05
Cyanobacteria	Cyanobacteriia	Cyanobacteriales	Nostocaceae	Dolichospermum_NIES41	11	8.61532e-05	4	0.000289049	6	6.80121e-05	-0.000202896	0.000221037	1.81411e-05
Chloroflexi	Anaerolineae	ADurb.Bin180	ADurb.Bin180	ADurb.Bin180	9	8.59105e-05	0	0	0	0	8.59105e-05	0	8.59105e-05
Actinobacteriota	Actinobacteria	Micrococcales	Microbacteriaceae	Subtercola	11	8.57482e-05	9	0.000213715	0	0	-0.000127967	0.000213715	8.57482e-05
Planctomycetota	Pla3_lineage	Pla3_lineage	Pla3_lineage	Pla3_lineage	4	8.54472e-05	0	0	0	0	8.54472e-05	0	8.54472e-05
Firmicutes	Clostridia	Lachnospirales	Lachnospiraceae	[Ruminococcus]_torques_group	5	8.48932e-05	0	0	3	0.000447664	8.48932e-05	-0.000447664	-0.000362771
Actinobacteriota	Actinobacteria	Micrococcales	Microbacteriaceae	Frondihabitans	14	8.29732e-05	1	0.000804594	10	0.0084271	-0.000721621	-0.00762251	-0.00834413
Verrucomicrobiota	Chlamydiae	Chlamydiales	Parachlamydiaceae	Parachlamydiaceae	2	8.25891e-05	0	0	0	0	8.25891e-05	0	8.25891e-05
Firmicutes	Bacilli	Lactobacillales	Carnobacteriaceae	Carnobacteriaceae	1	8.21964e-05	1	0.000369828	0	0	-0.000287632	0.000369828	8.21964e-05
Proteobacteria	Alphaproteobacteria	Rhizobiales	Beijerinckiaceae	Methyloferula	5	8.11578e-05	1	3.40195e-05	0	0	4.71384e-05	3.40195e-05	8.11578e-05
Proteobacteria	Gammaproteobacteria	Burkholderiales	Gallionellaceae	uncultured	4	8.10562e-05	1	5.82399e-05	0	0	2.28163e-05	5.82399e-05	8.10562e-05
Bacteroidota	Rhodothermia	Rhodothermales	Rhodothermaceae	Rhodothermaceae	9	8.07584e-05	2	0.000113502	0	0	-3.27436e-05	0.000113502	8.07584e-05
Proteobacteria	Gammaproteobacteria	Burkholderiales	Aquaspirillaceae	Laribacter	3	8.04264e-05	9	0.00102586	5	0.00832549	-0.000945436	-0.00729963	-0.00824507
Proteobacteria	Alphaproteobacteria	Rhodobacterales	Rhodobacteraceae	Hwanghaeicola	3	8.03975e-05	0	0	0	0	8.03975e-05	0	8.03975e-05
Proteobacteria	Gammaproteobacteria	Burkholderiales	Rhodocyclaceae	Rhodocyclus	9	8.03244e-05	1	4.94827e-05	0	0	3.08417e-05	4.94827e-05	8.03244e-05
Synergistota	Synergistia	Synergistales	Synergistaceae	Dethiosulfovibrio	3	8.01552e-05	2	0.000198827	0	0	-0.000118672	0.000198827	8.01552e-05
Actinobacteriota	Actinobacteria	Micromonosporales	Micromonosporaceae	Couchioplanes	5	7.94178e-05	4	6.07286e-05	0	0	1.86892e-05	6.07286e-05	7.94178e-05
Proteobacteria	Alphaproteobacteria	Rhizobiales	Rhizobiaceae	Ochrobactrum	7	7.91377e-05	3	0.000216064	20	0.00289973	-0.000136926	-0.00268367	-0.0028206
Bacteroidota	Bacteroidia	Chitinophagales	Chitinophagaceae	Parasediminibacterium	7	7.90024e-05	23	0.00102772	0	0	-0.00094872	0.00102772	7.90024e-05
Actinobacteriota	Actinobacteria	Micrococcales	Beutenbergiaceae	Miniimonas	8	7.65225e-05	1	4.55947e-06	3	0.00132486	7.19631e-05	-0.0013203	-0.00124833
Cyanobacteria	Cyanobacteriia	Leptolyngbyales	Leptolyngbyaceae	Leptolyngbya_BN43	5	7.56685e-05	0	0	1	1.58205e-05	7.56685e-05	-1.58205e-05	5.98479e-05
Proteobacteria	Gammaproteobacteria	Competibacterales	Competibacteraceae	Candidatus_Competibacter	4	7.52999e-05	1	3.34178e-06	0	0	7.19582e-05	3.34178e-06	7.52999e-05
Proteobacteria	Gammaproteobacteria	Burkholderiales	Burkholderiales	Burkholderiales	8	7.50261e-05	1	5.47864e-05	0	0	2.02397e-05	5.47864e-05	7.50261e-05
Chloroflexi	Chloroflexia	Thermomicrobiales	Thermomicrobiaceae	Thermomicrobiaceae	5	7.47819e-05	2	7.04025e-06	2	0.000928027	6.77417e-05	-0.000920986	-0.000853245
Actinobacteriota	Actinobacteria	Micrococcales	Microbacteriaceae	Parafrigoribacterium	4	7.43751e-05	0	0	3	0.00241311	7.43751e-05	-0.00241311	-0.00233873
Firmicutes	Desulfitobacteriia	Desulfitobacteriales	Syntrophobotulaceae	Syntrophobotulus	1	7.2758e-05	0	0	0	0	7.2758e-05	0	7.2758e-05
Proteobacteria	Gammaproteobacteria	Burkholderiales	Chitinibacteraceae	Andreprevotia	3	7.27191e-05	2	4.45573e-05	0	0	2.81618e-05	4.45573e-05	7.27191e-05
Proteobacteria	Alphaproteobacteria	Rhodobacterales	Rhodobacteraceae	Maribius	2	7.26304e-05	0	0	0	0	7.26304e-05	0	7.26304e-05
Actinobacteriota	RBG-16-55-12	RBG-16-55-12	RBG-16-55-12	RBG-16-55-12	3	7.19865e-05	3	0.0002233	0	0	-0.000151314	0.0002233	7.19865e-05
Proteobacteria	Gammaproteobacteria	Burkholderiales	Rhodocyclaceae	Sterolibacterium	3	7.09464e-05	0	0	0	0	7.09464e-05	0	7.09464e-05
Actinobacteriota	Actinobacteria	Propionibacteriales	Propionibacteriaceae	Haloactinopolyspora	7	7.08459e-05	6	0.000195325	0	0	-0.00012448	0.000195325	7.08459e-05
Actinobacteriota	Actinobacteria	Corynebacteriales	Segniliparaceae	uncultured	7	7.07041e-05	1	0.00164792	0	0	-0.00157721	0.00164792	7.07041e-05
Actinobacteriota	Actinobacteria	Streptosporangiales	Nocardiopsaceae	Nocardiopsaceae	3	7.04062e-05	0	0	0	0	7.04062e-05	0	7.04062e-05
Actinobacteriota	Actinobacteria	Micrococcales	Intrasporangiaceae	Terracoccus	4	7.03595e-05	3	8.22658e-05	0	0	-1.19063e-05	8.22658e-05	7.03595e-05
Proteobacteria	Alphaproteobacteria	Rickettsiales	Rickettsiaceae	Rickettsiaceae	2	7.03244e-05	2	4.85686e-05	0	0	2.17558e-05	4.85686e-05	7.03244e-05
Elusimicrobiota	Elusimicrobia	Lineage_IV	Lineage_IV	Lineage_IV	2	7.02627e-05	2	0.000157717	0	0	-8.74541e-05	0.000157717	7.02627e-05
Proteobacteria	Alphaproteobacteria	Rhodobacterales	Rhodobacteraceae	Wenxinia	4	7.01814e-05	0	0	0	0	7.01814e-05	0	7.01814e-05
Firmicutes	Negativicutes	Veillonellales-Selenomonadales	Selenomonadaceae	Zymophilus	1	6.89764e-05	0	0	0	0	6.89764e-05	0	6.89764e-05
Proteobacteria	Gammaproteobacteria	Burkholderiales	Methylophilaceae	Candidatus_Methylopumilus	5	6.88083e-05	0	0	0	0	6.88083e-05	0	6.88083e-05
Elusimicrobiota	Lineage_IIb	Lineage_IIb	Lineage_IIb	Lineage_IIb	7	6.84461e-05	7	0.000632704	0	0	-0.000564258	0.000632704	6.84461e-05
Actinobacteriota	Actinobacteria	Micromonosporales	Micromonosporaceae	Hamadaea	9	6.72266e-05	1	2.8311e-06	3	0.000391948	6.43955e-05	-0.000389117	-0.000324722
Firmicutes	Bacilli	Bacillales	Bacillaceae	Amphibacillus	1	6.68946e-05	0	0	0	0	6.68946e-05	0	6.68946e-05
Proteobacteria	Alphaproteobacteria	Sphingomonadales	Sphingomonadaceae	Sphingomicrobium	1	6.66954e-05	1	0.000198525	0	0	-0.000131829	0.000198525	6.66954e-05
Myxococcota	Polyangia	Nannocystales	Nannocystaceae	Enhygromyxa	1	6.47532e-05	0	0	0	0	6.47532e-05	0	6.47532e-05
Proteobacteria	Alphaproteobacteria	Acetobacterales	Acetobacteraceae	Acetobacteraceae	10	6.46784e-05	2	0.000106766	1	0.000698027	-4.20877e-05	-0.000591261	-0.000633349
Firmicutes	Bacilli	Staphylococcales	Staphylococcaceae	Auricoccus-Abyssicoccus	1	6.45136e-05	0	0	0	0	6.45136e-05	0	6.45136e-05
Actinobacteriota	Actinobacteria	Micrococcales	Promicromonosporaceae	Cellulosimicrobium	8	6.40057e-05	8	0.000207974	0	0	-0.000143969	0.000207974	6.40057e-05
Proteobacteria	Gammaproteobacteria	Burkholderiales	Gallionellaceae	Ferriphaselus	4	6.38222e-05	0	0	0	0	6.38222e-05	0	6.38222e-05
Campylobacterota	Campylobacteria	Campylobacterales	Sulfurimonadaceae	Sulfuricurvum	4	6.31107e-05	0	0	0	0	6.31107e-05	0	6.31107e-05
Proteobacteria	Alphaproteobacteria	Rhodobacterales	Rhodobacteraceae	Albirhodobacter	1	6.20713e-05	0	0	0	0	6.20713e-05	0	6.20713e-05
Firmicutes	Clostridia	Oscillospirales	Hungateiclostridiaceae	Acetivibrio	3	6.19625e-05	0	0	0	0	6.19625e-05	0	6.19625e-05
Firmicutes	Bacilli	Lactobacillales	Streptococcaceae	Floricoccus	1	6.0766e-05	0	0	0	0	6.0766e-05	0	6.0766e-05
Proteobacteria	Alphaproteobacteria	Rhizobiales	WC3-116	WC3-116	4	6.05802e-05	2	0.000358487	0	0	-0.000297907	0.000358487	6.05802e-05
Armatimonadota	Chthonomonadetes	Chthonomonadales	Chthonomonadales	Chthonomonadales	7	6.04273e-05	2	0.000367638	0	0	-0.000307211	0.000367638	6.04273e-05
Actinobacteriota	Actinobacteria	Micromonosporales	Micromonosporaceae	Allocatelliglobosispora	4	6.00096e-05	5	0.00113877	0	0	-0.00107876	0.00113877	6.00096e-05
Chloroflexi	Anaerolineae	Anaerolineales	Anaerolineaceae	Longilinea	7	5.92622e-05	5	0.000657961	0	0	-0.000598699	0.000657961	5.92622e-05
Planctomycetota	Planctomycetes	Isosphaerales	Isosphaeraceae	Candidatus_Nostocoida	8	5.89429e-05	1	0.000896712	3	0.0034401	-0.000837769	-0.00254338	-0.00338115
Actinobacteriota	Actinobacteria	Micrococcales	Beutenbergiaceae	Beutenbergiaceae	2	5.74432e-05	0	0	0	0	5.74432e-05	0	5.74432e-05
Planctomycetota	Phycisphaerae	Phycisphaerales	Phycisphaeraceae	SM1A02	5	5.7288e-05	2	4.28132e-05	2	0.000112395	1.44748e-05	-6.95816e-05	-5.51068e-05
Actinobacteriota	Actinobacteria	Micrococcales	Beutenbergiaceae	Serinibacter	8	5.7063e-05	0	0	6	0.000252904	5.7063e-05	-0.000252904	-0.000195841
Proteobacteria	Alphaproteobacteria	Rhizobiales	Rhizobiaceae	[Rhizobium]_sphaerophysae_group	5	5.60458e-05	1	0.000183407	2	0.000981917	-0.000127362	-0.000798509	-0.000925871
Proteobacteria	Alphaproteobacteria	Rhizobiales	Rhodobiaceae	Tepidamorphus	5	5.51611e-05	1	3.95604e-05	0	0	1.56007e-05	3.95604e-05	5.51611e-05
Fibrobacterota	Fibrobacteria	Fibrobacterales	B122	B122	2	5.40136e-05	0	0	0	0	5.40136e-05	0	5.40136e-05
Actinobacteriota	Actinobacteria	Propionibacteriales	Propionibacteriaceae	Acidipropionibacterium	5	5.39665e-05	1	9.65685e-05	0	0	-4.2602e-05	9.65685e-05	5.39665e-05
Bdellovibrionota	Oligoflexia	Silvanigrellales	Silvanigrellaceae	uncultured	9	5.38647e-05	4	0.00015589	2	0.00014719	-0.000102025	8.69958e-06	-9.33253e-05
Actinobacteriota	Actinobacteria	Micrococcales	Microbacteriaceae	DS001	3	5.35599e-05	0	0	0	0	5.35599e-05	0	5.35599e-05
Proteobacteria	Gammaproteobacteria	Pseudomonadales	Moraxellaceae	Permianibacter	2	5.33212e-05	2	2.75393e-05	0	0	2.57818e-05	2.75393e-05	5.33212e-05
Proteobacteria	Gammaproteobacteria	Burkholderiales	Chitinibacteraceae	Chitinilyticum	2	5.3303e-05	2	0.000148529	0	0	-9.52256e-05	0.000148529	5.3303e-05
Proteobacteria	Alphaproteobacteria	Rhodobacterales	Rhodobacteraceae	Mameliella	1	5.32076e-05	0	0	0	0	5.32076e-05	0	5.32076e-05
Bacteroidota	Bacteroidia	Sphingobacteriales	Sphingobacteriaceae	Solitalea	2	5.28508e-05	0	0	0	0	5.28508e-05	0	5.28508e-05
Myxococcota	Polyangia	Polyangiales	Polyangiaceae	Labilithrix	6	5.19817e-05	0	0	0	0	5.19817e-05	0	5.19817e-05
Proteobacteria	Gammaproteobacteria	Enterobacterales	Yersiniaceae	Chania	1	5.13226e-05	0	0	0	0	5.13226e-05	0	5.13226e-05
Proteobacteria	Gammaproteobacteria	Burkholderiales	Chitinibacteraceae	Iodobacter	5	5.10399e-05	8	0.000717768	0	0	-0.000666728	0.000717768	5.10399e-05
Chloroflexi	SHA-26	SHA-26	SHA-26	SHA-26	1	5.07352e-05	0	0	1	0.000617902	5.07352e-05	-0.000617902	-0.000567167
Actinobacteriota	Actinobacteria	Micrococcales	Microbacteriaceae	Clavibacter	8	5.07238e-05	3	0.000252425	0	0	-0.000201701	0.000252425	5.07238e-05
Bacteroidota	Bacteroidia	Bacteroidales	Williamwhitmaniaceae	Blvii28_wastewater-sludge_group	3	5.05729e-05	1	3.71971e-06	0	0	4.68532e-05	3.71971e-06	5.05729e-05
Verrucomicrobiota	Verrucomicrobiae	Verrucomicrobiales	Rubritaleaceae	Rubritaleaceae	3	5.04252e-05	0	0	0	0	5.04252e-05	0	5.04252e-05
Proteobacteria	Gammaproteobacteria	Burkholderiales	Rhodocyclaceae	Denitromonas	2	5.03614e-05	1	1.72951e-05	0	0	3.30663e-05	1.72951e-05	5.03614e-05
Actinobacteriota	Actinobacteria	Micrococcales	Microbacteriaceae	Labedella	9	5.03205e-05	6	0.00014147	2	0.000255917	-9.11493e-05	-0.000114447	-0.000205597
Actinobacteriota	Actinobacteria	Pseudonocardiales	Pseudonocardiaceae	Actinosynnema	3	4.985e-05	0	0	0	0	4.985e-05	0	4.985e-05
Proteobacteria	Alphaproteobacteria	Acetobacterales	Acetobacteraceae	Crenalkalicoccus	2	4.94338e-05	0	0	0	0	4.94338e-05	0	4.94338e-05
Actinobacteriota	Actinobacteria	Streptosporangiales	Streptosporangiaceae	Streptosporangiaceae	1	4.94123e-05	0	0	0	0	4.94123e-05	0	4.94123e-05
Firmicutes	Clostridia	Oscillospirales	Hungateiclostridiaceae	Hungateiclostridium	3	4.86564e-05	0	0	0	0	4.86564e-05	0	4.86564e-05
Actinobacteriota	Actinobacteria	Pseudonocardiales	Pseudonocardiaceae	Kutzneria	4	4.73094e-05	4	0.000214047	0	0	-0.000166737	0.000214047	4.73094e-05
Actinobacteriota	Actinobacteria	Micromonosporales	Micromonosporaceae	Spirilliplanes	2	4.65363e-05	1	0.00014865	1	4.56476e-05	-0.000102113	0.000103002	8.887e-07
Firmicutes	Clostridia	Lachnospirales	Lachnospiraceae	Anaerosporobacter	2	4.6098e-05	0	0	0	0	4.6098e-05	0	4.6098e-05
Planctomycetota	Planctomycetes	Isosphaerales	Isosphaeraceae	Isosphaera	5	4.56337e-05	0	0	0	0	4.56337e-05	0	4.56337e-05
Verrucomicrobiota	Verrucomicrobiae	UA11	UA11	UA11	5	4.5497e-05	0	0	1	8.82485e-05	4.5497e-05	-8.82485e-05	-4.27514e-05
Desulfobacterota	Desulfuromonadia	Geobacterales	Geobacteraceae	Geotalea	9	4.5274e-05	2	1.4766e-05	0	0	3.0508e-05	1.4766e-05	4.5274e-05
Spirochaetota	MVP-15	MVP-15	MVP-15	MVP-15	3	4.49224e-05	2	0.000115241	1	9.146e-05	-7.03183e-05	2.37807e-05	-4.65376e-05
Verrucomicrobiota	Verrucomicrobiae	Pedosphaerales	Pedosphaeraceae	Ellin517	3	4.47952e-05	0	0	0	0	4.47952e-05	0	4.47952e-05
Actinobacteriota	Actinobacteria	Micrococcales	Dermatophilaceae	Tonsilliphilus	1	4.41468e-05	0	0	0	0	4.41468e-05	0	4.41468e-05
Proteobacteria	Alphaproteobacteria	Rhizobiales	Rhizobiaceae	Daeguia	2	4.4112e-05	0	0	0	0	4.4112e-05	0	4.4112e-05
Actinobacteriota	Acidimicrobiia	Acidimicrobiales	Acidimicrobiaceae	uncultured	4	4.31523e-05	0	0	0	0	4.31523e-05	0	4.31523e-05
Proteobacteria	Alphaproteobacteria	Tistrellales	Geminicoccaceae	Arboricoccus	3	4.30281e-05	0	0	0	0	4.30281e-05	0	4.30281e-05
Cyanobacteria	Cyanobacteriia	Leptolyngbyales	Leptolyngbyaceae	RD011	1	4.17499e-05	0	0	0	0	4.17499e-05	0	4.17499e-05
Planctomycetota	Phycisphaerae	MSBL9	GWC2-45-44	GWC2-45-44	5	4.11606e-05	0	0	0	0	4.11606e-05	0	4.11606e-05
Actinobacteriota	Actinobacteria	Micromonosporales	Micromonosporaceae	Rugosimonospora	3	3.96404e-05	1	1.1808e-05	0	0	2.78324e-05	1.1808e-05	3.96404e-05
Bacteroidota	Bacteroidia	Bacteroidales	Paludibacteraceae	uncultured	2	3.94535e-05	0	0	0	0	3.94535e-05	0	3.94535e-05
Chloroflexi	Anaerolineae	SBR1031	A4b	OLB15	1	3.93234e-05	0	0	1	0.000289076	3.93234e-05	-0.000289076	-0.000249752
Bacteroidota	Bacteroidia	Chitinophagales	Chitinophagaceae	Rurimicrobium	6	3.92607e-05	0	0	0	0	3.92607e-05	0	3.92607e-05
Firmicutes	Clostridia	Clostridiales	Clostridiaceae	Clostridium_sensu_stricto_14	3	3.84924e-05	2	0.000338705	0	0	-0.000300212	0.000338705	3.84924e-05
Bacteroidota	Bacteroidia	Cytophagales	Spirosomaceae	Arsenicibacter	4	3.80607e-05	1	0.000195213	0	0	-0.000157152	0.000195213	3.80607e-05
Actinobacteriota	Actinobacteria	Micrococcales	Cellulomonadaceae	Cellulomonadaceae	2	3.79673e-05	0	0	0	0	3.79673e-05	0	3.79673e-05
Proteobacteria	Alphaproteobacteria	Rhizobiales	Rhizobiaceae	Jiella	3	3.64403e-05	1	1.07424e-05	0	0	2.56979e-05	1.07424e-05	3.64403e-05
Proteobacteria	Gammaproteobacteria	Burkholderiales	Sutterellaceae	Sutterella	1	3.63329e-05	0	0	0	0	3.63329e-05	0	3.63329e-05
Proteobacteria	Alphaproteobacteria	Rhizobiales	Rhizobiales_Incertae_Sedis	Rhizobiales_Incertae_Sedis	1	3.57258e-05	0	0	0	0	3.57258e-05	0	3.57258e-05
Deferrisomatota	Defferrisomatia	Defferrisomatales	Defferrisomataceae	Deferrisoma	3	3.56524e-05	0	0	2	0.000248181	3.56524e-05	-0.000248181	-0.000212528
Proteobacteria	Gammaproteobacteria	Burkholderiales	Alcaligenaceae	Candidimonas	7	3.56407e-05	0	0	0	0	3.56407e-05	0	3.56407e-05
Proteobacteria	Gammaproteobacteria	Burkholderiales	Sulfuricellaceae	Sulfuricella	2	3.55353e-05	1	1.33078e-05	0	0	2.22276e-05	1.33078e-05	3.55353e-05
Proteobacteria	Alphaproteobacteria	Sphingomonadales	Sphingomonadaceae	Parasphingopyxis	2	3.55186e-05	0	0	0	0	3.55186e-05	0	3.55186e-05
Actinobacteriota	Actinobacteria	Bifidobacteriales	Bifidobacteriaceae	Gardnerella	6	3.51926e-05	1	0.000192697	0	0	-0.000157505	0.000192697	3.51926e-05
Proteobacteria	Gammaproteobacteria	Steroidobacterales	Woeseiaceae	Woeseia	4	3.42464e-05	2	0.000174353	0	0	-0.000140107	0.000174353	3.42464e-05
Acidobacteriota	Acidobacteriota	Acidobacteriota	Acidobacteriota	Acidobacteriota	1	3.40006e-05	0	0	1	0.000453151	3.40006e-05	-0.000453151	-0.000419151
Proteobacteria	Alphaproteobacteria	Rhizobiales	Rhizobiaceae	Paenochrobactrum	1	3.3711e-05	0	0	0	0	3.3711e-05	0	3.3711e-05
Firmicutes	Bacilli	Bacillales	Bacillaceae	Paucisalibacillus	1	3.36431e-05	0	0	0	0	3.36431e-05	0	3.36431e-05
Actinobacteriota	Actinobacteria	Micrococcales	Micrococcales_Incertae_Sedis	Luteimicrobium	7	3.33038e-05	1	0.000169548	0	0	-0.000136244	0.000169548	3.33038e-05
Bacteroidota	Bacteroidia	Flavobacteriales	Weeksellaceae	Bergeyella	2	3.29775e-05	0	0	0	0	3.29775e-05	0	3.29775e-05
Proteobacteria	Gammaproteobacteria	Burkholderiales	Nitrosomonadaceae	cr616	1	3.2722e-05	0	0	0	0	3.2722e-05	0	3.2722e-05
Firmicutes	Clostridia	Clostridiales	Clostridiaceae	Clostridium_sensu_stricto_16	3	3.26613e-05	5	0.000867425	1	0.000581782	-0.000834763	0.000285643	-0.000549121
Cyanobacteria	Vampirivibrionia	Vampirovibrionales	Vampirovibrionales	Vampirovibrionales	1	3.2579e-05	0	0	0	0	3.2579e-05	0	3.2579e-05
Chloroflexi	Dehalococcoidia	Dehalococcoidales	uncultured	uncultured	3	3.21634e-05	1	4.63246e-05	1	0.00141808	-1.41612e-05	-0.00137176	-0.00138592
Desulfobacterota	Desulfobulbia	Desulfobulbales	Desulfocapsaceae	Desulfoprunum	5	3.20442e-05	4	0.000159624	6	0.00149099	-0.00012758	-0.00133137	-0.00145895
Actinobacteriota	Actinobacteria	Micrococcales	Microbacteriaceae	Compostimonas	3	3.17789e-05	4	4.642e-05	0	0	-1.46411e-05	4.642e-05	3.17789e-05
Proteobacteria	Gammaproteobacteria	Salinisphaerales	Solimonadaceae	Oceanococcus	1	3.16961e-05	0	0	0	0	3.16961e-05	0	3.16961e-05
Proteobacteria	Gammaproteobacteria	Burkholderiales	Comamonadaceae	Corticibacter	2	3.14576e-05	1	1.60689e-05	0	0	1.53886e-05	1.60689e-05	3.14576e-05
Proteobacteria	Alphaproteobacteria	Rhodobacterales	Rhodobacteraceae	Cribrihabitans	3	3.1015e-05	0	0	0	0	3.1015e-05	0	3.1015e-05
Proteobacteria	Alphaproteobacteria	Rhizobiales	Methylopilaceae	uncultured	2	3.08177e-05	0	0	0	0	3.08177e-05	0	3.08177e-05
Actinobacteriota	Actinobacteria	Micrococcales	Microbacteriaceae	Cryobacterium	5	3.07737e-05	5	0.00030163	0	0	-0.000270856	0.00030163	3.07737e-05
Acidobacteriota	Acidobacteriae	Subgroup_15	Subgroup_15	Subgroup_15	2	3.04776e-05	0	0	0	0	3.04776e-05	0	3.04776e-05
Actinobacteriota	Actinobacteria	Micrococcales	Cellulomonadaceae	Sediminihabitans	1	3.02819e-05	0	0	0	0	3.02819e-05	0	3.02819e-05
Proteobacteria	Alphaproteobacteria	Rhodobacterales	Rhodobacteraceae	Pseudoroseicyclus	3	3.01648e-05	0	0	0	0	3.01648e-05	0	3.01648e-05
Proteobacteria	Gammaproteobacteria	Enterobacterales	Morganellaceae	Photorhabdus	1	2.95163e-05	0	0	0	0	2.95163e-05	0	2.95163e-05
Desulfobacterota	Desulfuromonadia	Desulfuromonadales	Desulfuromonadaceae	Desulfuromonas	3	2.95093e-05	0	0	0	0	2.95093e-05	0	2.95093e-05
Actinobacteriota	Actinobacteria	Pseudonocardiales	Pseudonocardiaceae	Yuhushiella	1	2.92139e-05	0	0	1	6.43461e-05	2.92139e-05	-6.43461e-05	-3.51322e-05
Actinobacteriota	Actinobacteria	Pseudonocardiales	Pseudonocardiaceae	Alloactinosynnema	8	2.91214e-05	2	0.00020182	2	0.00104718	-0.000172698	-0.000845363	-0.00101806
Actinobacteriota	Actinobacteria	Micrococcales	Microbacteriaceae	Chryseoglobus	10	2.88694e-05	3	0.000277749	0	0	-0.00024888	0.000277749	2.88694e-05
Firmicutes	Bacilli	Paenibacillales	Paenibacillaceae	Fontibacillus	1	2.80082e-05	1	5.87377e-05	0	0	-3.07295e-05	5.87377e-05	2.80082e-05
Proteobacteria	Alphaproteobacteria	Acetobacterales	Acetobacterales	Acetobacterales	2	2.79864e-05	1	1.44916e-05	3	0.0134337	1.34948e-05	-0.0134192	-0.0134057
Planctomycetota	Planctomycetes	Isosphaerales	Isosphaeraceae	Isosphaeraceae	2	2.79227e-05	1	9.99498e-05	0	0	-7.20271e-05	9.99498e-05	2.79227e-05
Planctomycetota	Planctomycetes	Planctomycetales	Rubinisphaeraceae	Planctomicrobium	2	2.77531e-05	8	0.000386801	0	0	-0.000359048	0.000386801	2.77531e-05
Actinobacteriota	Actinobacteria	Corynebacteriales	Corynebacteriaceae	Turicella	2	2.76612e-05	0	0	0	0	2.76612e-05	0	2.76612e-05
Bacteroidota	Bacteroidia	Flavobacteriales	Flavobacteriaceae	Myroides	2	2.7265e-05	8	0.000101562	0	0	-7.42975e-05	0.000101562	2.7265e-05
Proteobacteria	Gammaproteobacteria	Gammaproteobacteria	Gammaproteobacteria	Gammaproteobacteria	1	2.66868e-05	0	0	0	0	2.66868e-05	0	2.66868e-05
Proteobacteria	Gammaproteobacteria	Burkholderiales	Rhodocyclaceae	Azonexus	2	2.64702e-05	0	0	0	0	2.64702e-05	0	2.64702e-05
Planctomycetota	Planctomycetes	Gemmatales	Gemmataceae	Gemmataceae	3	2.62811e-05	0	0	0	0	2.62811e-05	0	2.62811e-05
Actinobacteriota	Actinobacteria	Micrococcales	Brevibacteriaceae	Spelaeicoccus	3	2.60654e-05	0	0	0	0	2.60654e-05	0	2.60654e-05
Verrucomicrobiota	Lentisphaeria	Victivallales	GWF2-44-16	GWF2-44-16	2	2.6039e-05	0	0	0	0	2.6039e-05	0	2.6039e-05
Actinobacteriota	Actinobacteria	Streptosporangiales	Streptosporangiaceae	Sphaerimonospora	2	2.58156e-05	0	0	0	0	2.58156e-05	0	2.58156e-05
Proteobacteria	Alphaproteobacteria	Sphingomonadales	Sphingomonadaceae	Croceicoccus	2	2.56211e-05	1	4.20444e-05	0	0	-1.64232e-05	4.20444e-05	2.56211e-05
Proteobacteria	Gammaproteobacteria	B2M28	B2M28	B2M28	1	2.54587e-05	0	0	0	0	2.54587e-05	0	2.54587e-05
Cyanobacteria	Cyanobacteriia	Cyanobacteriales	Phormidiaceae	uncultured	2	2.5256e-05	0	0	4	0.000567839	2.5256e-05	-0.000567839	-0.000542583
Actinobacteriota	Actinobacteria	Micrococcales	Dermacoccaceae	Kytococcus	2	2.50536e-05	2	9.99302e-05	0	0	-7.48766e-05	9.99302e-05	2.50536e-05
Proteobacteria	Gammaproteobacteria	Run-SP154	Run-SP154	Run-SP154	1	2.49847e-05	0	0	0	0	2.49847e-05	0	2.49847e-05
Proteobacteria	Gammaproteobacteria	Pseudomonadales	Moraxellaceae	Moraxellaceae	2	2.49778e-05	4	0.000282253	0	0	-0.000257275	0.000282253	2.49778e-05
Firmicutes	Clostridia	Lachnospirales	Lachnospiraceae	Lachnotalea	1	2.44005e-05	0	0	0	0	2.44005e-05	0	2.44005e-05
Proteobacteria	Gammaproteobacteria	Burkholderiales	Hydrogenophilaceae	Hydrogenophilaceae	1	2.41842e-05	0	0	0	0	2.41842e-05	0	2.41842e-05
Verrucomicrobiota	Verrucomicrobiae	Chthoniobacterales	Chthoniobacteraceae	Chthoniobacteraceae	1	2.33169e-05	1	3.9881e-05	0	0	-1.65641e-05	3.9881e-05	2.33169e-05
Armatimonadota	DG-56	DG-56	DG-56	DG-56	4	2.28552e-05	0	0	0	0	2.28552e-05	0	2.28552e-05
Actinobacteriota	Actinobacteria	Micrococcales	Microbacteriaceae	Marisediminicola	6	2.28062e-05	3	0.00135019	2	0.00115998	-0.00132739	0.000190216	-0.00113717
Proteobacteria	Alphaproteobacteria	Rhizobiales	Xanthobacteraceae	Aquabacter	2	2.24883e-05	0	0	0	0	2.24883e-05	0	2.24883e-05
Proteobacteria	Alphaproteobacteria	Rhodobacterales	Rhodobacteraceae	Jhaorihella	1	2.21173e-05	0	0	0	0	2.21173e-05	0	2.21173e-05
Actinobacteriota	Actinobacteria	Micrococcales	Microbacteriaceae	Gryllotalpicola	4	2.17506e-05	1	2.35038e-05	0	0	-1.75328e-06	2.35038e-05	2.17506e-05
Proteobacteria	Alphaproteobacteria	Acetobacterales	Acetobacteraceae	Nguyenibacter	1	2.14984e-05	0	0	0	0	2.14984e-05	0	2.14984e-05
Actinobacteriota	Actinobacteria	Streptosporangiales	Thermomonosporaceae	Spirillospora	1	2.11616e-05	0	0	0	0	2.11616e-05	0	2.11616e-05
Proteobacteria	Gammaproteobacteria	Burkholderiales	Chitinibacteraceae	Amantichitinum	2	2.11213e-05	0	0	0	0	2.11213e-05	0	2.11213e-05
Firmicutes	Bacilli	Staphylococcales	Staphylococcaceae	Aliicoccus	1	2.06654e-05	0	0	0	0	2.06654e-05	0	2.06654e-05
Desulfobacterota	Desulfobacteria	Desulfobacterales	Desulfosarcinaceae	uncultured	1	2.04946e-05	0	0	0	0	2.04946e-05	0	2.04946e-05
Actinobacteriota	Actinobacteria	Micrococcales	Intrasporangiaceae	Aquipuribacter	3	2.02146e-05	0	0	2	0.000536577	2.02146e-05	-0.000536577	-0.000516362
Firmicutes	Bacilli	Aneurinibacillales	Aneurinibacillaceae	Aneurinibacillus	3	1.9896e-05	1	3.64356e-07	0	0	1.95316e-05	3.64356e-07	1.9896e-05
Proteobacteria	Gammaproteobacteria	Burkholderiales	Aquaspirillaceae	Aquaspirillum	1	1.95041e-05	0	0	0	0	1.95041e-05	0	1.95041e-05
Cyanobacteria	Cyanobacteriia	Cyanobacteriales	Microcystaceae	Chalicogloea_CCALA_975	1	1.93727e-05	0	0	0	0	1.93727e-05	0	1.93727e-05
Bacteroidota	Bacteroidia	Sphingobacteriales	Sphingobacteriaceae	Olivibacter	2	1.84429e-05	4	0.000122671	0	0	-0.000104228	0.000122671	1.84429e-05
Proteobacteria	Alphaproteobacteria	Rickettsiales	Mitochondria	Mitochondria	3	1.83068e-05	3	0.000236423	0	0	-0.000218116	0.000236423	1.83068e-05
Actinobacteriota	Actinobacteria	Micrococcales	Promicromonosporaceae	Promicromonosporaceae	5	1.7996e-05	2	4.70869e-05	0	0	-2.90909e-05	4.70869e-05	1.7996e-05
Actinobacteriota	Actinobacteria	Micrococcales	Demequinaceae	Lysinimicrobium	3	1.77307e-05	1	1.29344e-05	2	0.000410315	4.79636e-06	-0.000397381	-0.000392585
Desulfobacterota	Desulfuromonadia	Desulfuromonadales	Desulfuromonadaceae	Trichloromonas	1	1.76277e-05	2	6.26539e-05	0	0	-4.50263e-05	6.26539e-05	1.76277e-05
Actinobacteriota	Actinobacteria	Pseudonocardiales	Pseudonocardiaceae	Goodfellowiella	1	1.73251e-05	0	0	0	0	1.73251e-05	0	1.73251e-05
Planctomycetota	Phycisphaerae	Phycisphaerales	Phycisphaeraceae	uncultured	2	1.72387e-05	0	0	0	0	1.72387e-05	0	1.72387e-05
Acidobacteriota	Subgroup_25	Subgroup_25	Subgroup_25	Subgroup_25	2	1.71381e-05	3	5.39531e-05	0	0	-3.6815e-05	5.39531e-05	1.71381e-05
Proteobacteria	Gammaproteobacteria	Enterobacterales	Pectobacteriaceae	Biostraticola	1	1.70606e-05	0	0	0	0	1.70606e-05	0	1.70606e-05
Proteobacteria	Alphaproteobacteria	Caedibacterales	Caedibacteraceae	Candidatus_Nucleicultrix	1	1.70442e-05	0	0	0	0	1.70442e-05	0	1.70442e-05
Firmicutes	Clostridia	Lachnospirales	Lachnospiraceae	Lachnospiraceae_FCS020_group	3	1.69052e-05	0	0	0	0	1.69052e-05	0	1.69052e-05
Proteobacteria	Alphaproteobacteria	Rhizobiales	Rhizobiaceae	Bartonella	2	1.68742e-05	0	0	0	0	1.68742e-05	0	1.68742e-05
Proteobacteria	Alphaproteobacteria	Rhizobiales	Xanthobacteraceae	Blastochloris	1	1.68629e-05	0	0	0	0	1.68629e-05	0	1.68629e-05
Bacteroidota	Bacteroidia	Flavobacteriales	Weeksellaceae	Soonwooa	1	1.68276e-05	0	0	0	0	1.68276e-05	0	1.68276e-05
Actinobacteriota	Actinobacteria	Micrococcales	Dermatophilaceae	Austwickia	3	1.66299e-05	1	1.9133e-05	0	0	-2.50311e-06	1.9133e-05	1.66299e-05
Acidobacteriota	Holophagae	Holophagales	Holophagaceae	marine_group	1	1.59661e-05	1	4.51388e-05	0	0	-2.91727e-05	4.51388e-05	1.59661e-05
Chloroflexi	Dehalococcoidia	SAR202_clade	SAR202_clade	SAR202_clade	5	1.58004e-05	4	0.000471951	0	0	-0.00045615	0.000471951	1.58004e-05
Bacteroidota	Bacteroidia	Sphingobacteriales	Sphingobacteriaceae	Pseudopedobacter	1	1.51645e-05	0	0	0	0	1.51645e-05	0	1.51645e-05
Proteobacteria	Alphaproteobacteria	Rhodobacterales	Rhodobacteraceae	Silicimonas	1	1.49905e-05	0	0	0	0	1.49905e-05	0	1.49905e-05
Actinobacteriota	Actinobacteria	Micrococcales	Brevibacteriaceae	Sediminivirga	9	1.48596e-05	3	0.000414285	7	0.000132247	-0.000399426	0.000282038	-0.000117387
Firmicutes	Clostridia	Lachnospirales	Lachnospiraceae	Lachnospiraceae	1	1.40998e-05	0	0	0	0	1.40998e-05	0	1.40998e-05
Proteobacteria	Gammaproteobacteria	Burkholderiales	Chitinibacteraceae	Jeongeupia	2	1.39431e-05	0	0	0	0	1.39431e-05	0	1.39431e-05
Actinobacteriota	Actinobacteria	Micrococcales	Microbacteriaceae	Candidatus_Flaviluna	4	1.38432e-05	0	0	0	0	1.38432e-05	0	1.38432e-05
Proteobacteria	Gammaproteobacteria	Steroidobacterales	Woeseiaceae	JTB255_marine_benthic_group	3	1.37655e-05	1	1.01001e-05	3	0.000235108	3.66538e-06	-0.000225007	-0.000221342
Cyanobacteria	Cyanobacteriia	Cyanobacteriales	Nostocaceae	Sphaerospermopsis_BCCUSP55	2	1.36507e-05	0	0	0	0	1.36507e-05	0	1.36507e-05
Proteobacteria	Gammaproteobacteria	Burkholderiales	Gallionellaceae	Gallionellaceae	1	1.36297e-05	0	0	0	0	1.36297e-05	0	1.36297e-05
Proteobacteria	Alphaproteobacteria	Rhodospirillales	Magnetospirillaceae	Magnetospirillaceae	1	1.35488e-05	0	0	0	0	1.35488e-05	0	1.35488e-05
Bacteroidota	Bacteroidia	Sphingobacteriales	Sphingobacteriaceae	Sphingobacteriaceae	1	1.34624e-05	0	0	0	0	1.34624e-05	0	1.34624e-05
Proteobacteria	Alphaproteobacteria	Rhodobacterales	Rhodobacteraceae	Roseivivax	2	1.33389e-05	0	0	0	0	1.33389e-05	0	1.33389e-05
Cyanobacteria	Cyanobacteriia	Thermosynechococcales	Thermosynechococcaceae	Cyanothece_PCC_7425	1	1.33223e-05	1	0.000377263	0	0	-0.000363941	0.000377263	1.33223e-05
Proteobacteria	Alphaproteobacteria	Azospirillales	Azospirillaceae	Nitrospirillum	2	1.30812e-05	0	0	0	0	1.30812e-05	0	1.30812e-05
Firmicutes	Dethiobacteria	Dethiobacterales	Dethiobacteraceae	Dethiobacteraceae	1	1.2388e-05	0	0	0	0	1.2388e-05	0	1.2388e-05
Actinobacteriota	Actinobacteria	Elev-16S-976	Elev-16S-976	Elev-16S-976	1	1.23582e-05	0	0	0	0	1.23582e-05	0	1.23582e-05
Proteobacteria	Alphaproteobacteria	Rhodobacterales	Rhodobacteraceae	Aestuariicoccus	1	1.22187e-05	0	0	0	0	1.22187e-05	0	1.22187e-05
Proteobacteria	Gammaproteobacteria	Burkholderiales	Methylophilaceae	UBA6140	2	1.19318e-05	0	0	0	0	1.19318e-05	0	1.19318e-05
TA06	TA06	TA06	TA06	TA06	1	1.14998e-05	0	0	0	0	1.14998e-05	0	1.14998e-05
Proteobacteria	Gammaproteobacteria	Burkholderiales	MWH-UniP1_aquatic_group	MWH-UniP1_aquatic_group	1	1.14917e-05	2	1.29672e-06	0	0	1.0195e-05	1.29672e-06	1.14917e-05
Proteobacteria	Alphaproteobacteria	Rhizobiales	Beijerinckiaceae	Chelatococcus	1	1.12357e-05	0	0	0	0	1.12357e-05	0	1.12357e-05
Desulfobacterota	Desulfobulbia	Desulfobulbales	Desulfocapsaceae	[Desulfobacterium]_catecholicum_group	1	1.12303e-05	0	0	0	0	1.12303e-05	0	1.12303e-05
Proteobacteria	Alphaproteobacteria	Rhizobiales	Devosiaceae	Cucumibacter	1	1.11406e-05	0	0	0	0	1.11406e-05	0	1.11406e-05
Acidobacteriota	Vicinamibacteria	Subgroup_9	Subgroup_9	Subgroup_9	2	1.09911e-05	0	0	0	0	1.09911e-05	0	1.09911e-05
Bacteroidota	Bacteroidia	Bacteroidales	Williamwhitmaniaceae	Acetobacteroides	1	1.09381e-05	0	0	0	0	1.09381e-05	0	1.09381e-05
Actinobacteriota	Actinobacteria	Corynebacteriales	Segniliparaceae	Segniliparus	1	1.08747e-05	0	0	0	0	1.08747e-05	0	1.08747e-05
Verrucomicrobiota	Verrucomicrobiae	Opitutales	Opitutaceae	uncultured	1	1.0742e-05	1	5.28879e-05	0	0	-4.21459e-05	5.28879e-05	1.0742e-05
Actinobacteriota	Actinobacteria	Micrococcales	Microbacteriaceae	Rhodoluna	3	1.06184e-05	1	1.55969e-05	2	0.000366476	-4.97857e-06	-0.000350879	-0.000355857
Proteobacteria	Gammaproteobacteria	Burkholderiales	Alcaligenaceae	Alcaligenes	2	1.00505e-05	17	0.000841422	2	0.000100862	-0.000831372	0.00074056	-9.08119e-05
Actinobacteriota	Actinobacteria	Streptosporangiales	Streptosporangiaceae	Thermopolyspora	2	9.86438e-06	1	7.96706e-05	0	0	-6.98062e-05	7.96706e-05	9.86438e-06
Proteobacteria	Gammaproteobacteria	Arenicellales	Arenicellaceae	uncultured	1	9.85107e-06	0	0	0	0	9.85107e-06	0	9.85107e-06
Firmicutes	Clostridia	Oscillospirales	Hungateiclostridiaceae	Pseudoclostridium	1	9.81855e-06	0	0	0	0	9.81855e-06	0	9.81855e-06
Latescibacterota	Latescibacteria	Latescibacterales	Latescibacteraceae	Latescibacteraceae	1	9.61889e-06	0	0	0	0	9.61889e-06	0	9.61889e-06
Proteobacteria	Alphaproteobacteria	Rhodobacterales	Rhodobacteraceae	Maritimibacter	1	9.47747e-06	1	0.000275467	0	0	-0.000265989	0.000275467	9.47747e-06
Proteobacteria	Alphaproteobacteria	Rhodospirillales	Magnetospirillaceae	Phaeospirillum	1	9.43714e-06	0	0	0	0	9.43714e-06	0	9.43714e-06
Proteobacteria	Alphaproteobacteria	Rhizobiales	Stappiaceae	Roseibium	1	9.39226e-06	1	2.66302e-06	0	0	6.72924e-06	2.66302e-06	9.39226e-06
Proteobacteria	Gammaproteobacteria	Pseudomonadales	Porticoccaceae	Porticoccus	4	9.3031e-06	0	0	0	0	9.3031e-06	0	9.3031e-06
Actinobacteriota	Actinobacteria	Micrococcales	Microbacteriaceae	Diaminobutyricibacter	1	8.84127e-06	0	0	1	0.000128307	8.84127e-06	-0.000128307	-0.000119466
Myxococcota	Polyangia	UASB-TL25	UASB-TL25	UASB-TL25	1	8.8386e-06	0	0	0	0	8.8386e-06	0	8.8386e-06
Actinobacteriota	Actinobacteria	Micrococcales	Microbacteriaceae	Humibacter	2	8.68951e-06	0	0	1	0.0007237	8.68951e-06	-0.0007237	-0.00071501
Actinobacteriota	Actinobacteria	Micrococcales	Microbacteriaceae	Homoserinibacter	2	8.54973e-06	1	2.13678e-05	0	0	-1.28181e-05	2.13678e-05	8.54973e-06
Actinobacteriota	Actinobacteria	Micrococcales	Micrococcaceae	Acaricomes	4	8.50716e-06	0	0	0	0	8.50716e-06	0	8.50716e-06
Proteobacteria	Alphaproteobacteria	Acetobacterales	Acetobacteraceae	Muricoccus	1	8.42854e-06	0	0	0	0	8.42854e-06	0	8.42854e-06
Proteobacteria	Gammaproteobacteria	Enterobacterales	Enterobacteriaceae	Atlantibacter	1	8.20477e-06	0	0	0	0	8.20477e-06	0	8.20477e-06
Actinobacteriota	Actinobacteria	Micrococcales	Cellulomonadaceae	Actinotalea	1	7.79058e-06	3	7.72161e-05	0	0	-6.94255e-05	7.72161e-05	7.79058e-06
Actinobacteriota	Actinobacteria	Micrococcales	Promicromonosporaceae	Xylanimicrobium	1	7.57783e-06	0	0	0	0	7.57783e-06	0	7.57783e-06
Bacteroidota	Bacteroidia	Cytophagales	Amoebophilaceae	Candidatus_Cardinium	1	7.41616e-06	0	0	0	0	7.41616e-06	0	7.41616e-06
Actinobacteriota	Actinobacteria	Micrococcales	Microbacteriaceae	Gulosibacter	3	7.24079e-06	0	0	1	0.000370155	7.24079e-06	-0.000370155	-0.000362914
Cyanobacteria	Cyanobacteriia	Cyanobacteriales	Nostocaceae	Cylindrospermopsis_CRJ1	1	7.21136e-06	0	0	0	0	7.21136e-06	0	7.21136e-06
Actinobacteriota	Actinobacteria	Micrococcales	Cellulomonadaceae	Tropicihabitans	1	6.74701e-06	0	0	0	0	6.74701e-06	0	6.74701e-06
Actinobacteriota	Actinobacteria	Micrococcales	Microbacteriaceae	SV1-3	2	6.64935e-06	0	0	0	0	6.64935e-06	0	6.64935e-06
Actinobacteriota	Acidimicrobiia	Microtrichales	Microtrichaceae	Sva0996_marine_group	1	6.62902e-06	0	0	0	0	6.62902e-06	0	6.62902e-06
Proteobacteria	Alphaproteobacteria	Rhizobiales	Rhizobiaceae	Roseitalea	4	6.54094e-06	5	0.000192	2	7.92504e-05	-0.000185459	0.00011275	-7.27094e-05
Proteobacteria	Alphaproteobacteria	Rhodobacterales	Rhodobacteraceae	Youngimonas	1	6.48448e-06	0	0	0	0	6.48448e-06	0	6.48448e-06
Actinobacteriota	Actinobacteria	Micromonosporales	Micromonosporaceae	Rhizocola	2	6.03923e-06	0	0	0	0	6.03923e-06	0	6.03923e-06
Verrucomicrobiota	Chlamydiae	Chlamydiales	Simkaniaceae	Ga0074140	1	5.92317e-06	0	0	0	0	5.92317e-06	0	5.92317e-06
Proteobacteria	Alphaproteobacteria	Rhizobiales	Thermopetrobacteraceae	Thermopetrobacter	1	5.47434e-06	1	2.44059e-07	0	0	5.23029e-06	2.44059e-07	5.47434e-06
Actinobacteriota	Actinobacteria	Actinomycetales	Actinomycetaceae	Varibaculum	1	5.34786e-06	0	0	0	0	5.34786e-06	0	5.34786e-06
Firmicutes	Moorellia	Calderihabitantales	Calderihabitantaceae	Calderihabitantaceae	1	4.82516e-06	0	0	0	0	4.82516e-06	0	4.82516e-06
Proteobacteria	Alphaproteobacteria	Micropepsales	Micropepsaceae	Micropepsaceae	2	4.624e-06	3	0.000283856	0	0	-0.000279232	0.000283856	4.624e-06
Actinobacteriota	Actinobacteria	Micrococcales	Microbacteriaceae	Conyzicola	3	4.40572e-06	1	0.000145238	0	0	-0.000140832	0.000145238	4.40572e-06
Proteobacteria	Gammaproteobacteria	Burkholderiales	Sulfuricellaceae	Sulfuriferula	1	4.28267e-06	0	0	0	0	4.28267e-06	0	4.28267e-06
Methylomirabilota	Methylomirabilia	Methylomirabilales	Methylomirabilaceae	Z114MB74	2	3.87415e-06	1	8.80471e-06	0	0	-4.93056e-06	8.80471e-06	3.87415e-06
Proteobacteria	Alphaproteobacteria	Kiloniellales	Fodinicurvataceae	uncultured	1	3.85279e-06	0	0	0	0	3.85279e-06	0	3.85279e-06
Planctomycetota	Planctomycetes	Pirellulales	Pirellulaceae	Pir1_lineage	1	3.8116e-06	3	0.000335621	2	0.000848094	-0.000331809	-0.000512473	-0.000844282
Patescibacteria	Parcubacteria	Candidatus_Zambryskibacteria	Candidatus_Zambryskibacteria	Candidatus_Zambryskibacteria	1	3.68108e-06	0	0	0	0	3.68108e-06	0	3.68108e-06
Firmicutes	Syntrophomonadia	Syntrophomonadales	Syntrophomonadaceae	Syntrophomonas	1	3.57922e-06	0	0	0	0	3.57922e-06	0	3.57922e-06
Proteobacteria	Alphaproteobacteria	Rhizobiales	Beijerinckiaceae	Neo-b11	2	3.4535e-06	0	0	0	0	3.4535e-06	0	3.4535e-06
Proteobacteria	Alphaproteobacteria	Rhizobiales	Beijerinckiaceae	FFCH5858	3	3.42854e-06	1	5.59611e-06	0	0	-2.16757e-06	5.59611e-06	3.42854e-06
Actinobacteriota	Actinobacteria	Micrococcales	Microbacteriaceae	Naasia	1	3.36801e-06	0	0	0	0	3.36801e-06	0	3.36801e-06
Firmicutes	Clostridia	Lachnospirales	Lachnospiraceae	Lachnospiraceae_UCG-007	1	2.86434e-06	0	0	0	0	2.86434e-06	0	2.86434e-06
Proteobacteria	Gammaproteobacteria	Beggiatoales	Beggiatoaceae	uncultured	1	2.69678e-06	0	0	0	0	2.69678e-06	0	2.69678e-06
Chloroflexi	Anaerolineae	Caldilineales	Caldilineaceae	Caldilineaceae	1	2.59766e-06	0	0	2	0.00118532	2.59766e-06	-0.00118532	-0.00118272
Actinobacteriota	Actinobacteria	uncultured	uncultured	uncultured	1	2.40214e-06	2	7.31582e-05	0	0	-7.0756e-05	7.31582e-05	2.40214e-06
Proteobacteria	Alphaproteobacteria	Rhizobiales	Stappiaceae	Labrenzia	1	2.23983e-06	0	0	0	0	2.23983e-06	0	2.23983e-06
Proteobacteria	Alphaproteobacteria	Micavibrionales	Micavibrionaceae	Micavibrio	2	2.06854e-06	0	0	0	0	2.06854e-06	0	2.06854e-06
Bacteroidota	Bacteroidia	Sphingobacteriales	Z4MB62	Z4MB62	2	1.85369e-06	0	0	0	0	1.85369e-06	0	1.85369e-06
Verrucomicrobiota	Verrucomicrobiae	Verrucomicrobiales	DEV007	DEV007	1	1.36622e-06	0	0	0	0	1.36622e-06	0	1.36622e-06
Actinobacteriota	Actinobacteria	Micrococcales	Microbacteriaceae	Rudaibacter	1	1.26934e-06	1	1.35939e-05	0	0	-1.23246e-05	1.35939e-05	1.26934e-06
Myxococcota	Polyangia	MidBa8	MidBa8	MidBa8	1	1.25814e-06	0	0	0	0	1.25814e-06	0	1.25814e-06
Proteobacteria	Alphaproteobacteria	Sphingomonadales	Sphingomonadaceae	Erythrobacter	1	1.13344e-06	1	0.000140479	0	0	-0.000139345	0.000140479	1.13344e-06
Proteobacteria	Gammaproteobacteria	Burkholderiales	Hydrogenophilaceae	Annwodia	1	9.54513e-07	0	0	0	0	9.54513e-07	0	9.54513e-07
Actinobacteriota	Actinobacteria	Micrococcales	Cellulomonadaceae	Paraoerskovia	1	7.66753e-07	0	0	0	0	7.66753e-07	0	7.66753e-07
Actinobacteriota	Actinobacteria	Micrococcales	Microbacteriaceae	Allohumibacter	1	5.11664e-07	0	0	0	0	5.11664e-07	0	5.11664e-07
Proteobacteria	Alphaproteobacteria	Rhizobiales	Hyphomicrobiaceae	Filomicrobium	1	3.0144e-07	2	0.000536031	0	0	-0.00053573	0.000536031	3.0144e-07

## Sheet: metadata
Column Headers
Phylum	Bacterial phylum
Class	Bacterial class
Order	Bacterial order
Family	Bacterial family
Genus	Bacterial genus
negative_abundance	The OTU read number for snakes that were qPCR negative for Ophidiomyces ophidiicola
negative_score	Attention shift scores, shown as a percentage, for OTUs from snakes that were qPCR negative for Ophidiomyces ophidiicola
low-mod_abundance	The OTU read number for snakes that were classified as low-moderate Ophidiomyces ophidiicola fungal loads
low-mod_score	Attention shift scores, shown as a percentage, for OTUs from snakes classified as low-moderate Ophidiomyces ophidiicola fungal loads
severe_abundance	The OTU read number for snakes that were classified as severe Ophidiomyces ophidiicola fungal loads
severe_score	Attention shift scores, shown as a percentage, for OTUs from snakes that were classified as severe Ophidiomyces ophidiicola fungal loads
negative.vs.low_mod	Difference in attention shift scores between qPCR negative snakes and low-moderate snakes
low_mod.vs.severe	Difference in attention shift scores between low-moderate and severe snakes
negative.vs.severe	Difference in attention shift scores between qPCR negative snakes and severe snakes
